# Supplementary material for: Ethane-1,2-diaminium bis­(4-carb­oxy-2-propyl-1H-imidazole-5-carb­oxy­ate) monohydrate
Source: Acta Crystallogr Sect E Struct Rep Online. 2012 Jul 4;68(Pt 8):o2327. doi: 10.1107/S1600536812029406 (PMC3414266; doi:10.1107/S1600536812029406)
Supplement: Supplementary file 1 [file e-68-o2327-sup1.cif]

##############################################################################
#                                                                            #
# This CIF contains the data in a paper accepted for publication in          #
# Acta Crystallographica Section E. It conforms to the requirements of       #
# Notes for Authors for Acta Crystallographica Section E, and has been       #
# peer reviewed under the auspices of the IUCr Commission on Journals.       #
#                                                                            #
# Full details of the Crystallographic Information File format               #
# are given in the paper "The Crystallographic Information File (CIF):       #
# a New Standard Archive File for Crystallography" by S. R. Hall, F. H.      #
# Allen and I. D. Brown [Acta Cryst. (1991), A47, 655-685].                  #
#                                                                            #
# The current version of the core CIF dictionary is obtainable from          #
# ftp://ftp.iucr.org/pub/cif_core.dic.                                       #
#                                                                            #
# Software is freely available for graphical display of the structure(s)     #
# in this CIF. For information consult the CIF software page                 #
# http://www.iucr.org/resources/cif/software.                                #
#                                                                            #
# This file may be used for bona fide research purposes within the           #
# scientific community so long as proper attribution is given to the journal # 
# article from which it was obtained.                                        #
#                                                                            #
##############################################################################
data_global
_audit_creation_method     'form.cif (version 2.0)'
_journal_data_validation_number     ?
_journal_date_recd_electronic     2012-05-14
_journal_date_accepted     2012-06-28
_journal_name_full     'Acta Crystallographica, Section E'
_journal_year     2012
_journal_volume     68
_journal_issue      8
_journal_page_first     o2327
_journal_page_last     o2327
_journal_paper_category     QO
_journal_paper_doi     10.1107/S1600536812029406
_journal_coeditor_code     GG2081
_publ_contact_author_name     'Ma, Ning'
_publ_contact_author_address
;
Institute of Environmental and Municipal Engineering
North China University of Water Conservancy and Electric Power
Zhengzhou 450011
People's Republic of China
;
_publ_contact_author_email     'hbsymaning@163.com'
_publ_contact_author_fax     ?
_publ_contact_author_phone     ?
_publ_section_title
;
Ethane-1,2-diaminium bis(4-carboxy-2-propyl-1<i>H</i>-imidazole-5-carboxyate)
monohydrate
;
loop_
    _publ_author_name
    _publ_author_address
    'Ying, Yi-Mei'
;
Institute of Environmental and Municipal Engineering
North China University of Water Conservancy and Electric Power
Zhengzhou 450011
People's Republic of China
;
    'Zhang, Tong'
;
Henan Museum
Zhengzhou 450001
People's Republic of China
;
    'Yang, Guang-Rui'
;
Institute of Environmental and Municipal Engineering
North China University of Water Conservancy and Electric Power
Zhengzhou 450011
People's Republic of China
;
    'Ma, Ning'
;
Institute of Environmental and Municipal Engineering
North China University of Water Conservancy and Electric Power
Zhengzhou 450011
People's Republic of China
;
data_I
_audit_creation_method     SHELXL-97
_chemical_name_systematic
;
Ethane-1,2-diaminium bis(4-carboxy-2-propyl-1<i>H</i>-imidazole-5-carboxyate)
monohydrate
;
_chemical_name_common     ?
_chemical_formula_moiety     'C2 H10 N2 2+, 2(C8 H9 N2 O4 -), H2 O'
_chemical_formula_sum     'C18 H30 N6 O9'
_chemical_formula_iupac     'C2 H10 N2 2+, 2C8 H9 N2 O4 -, H2 O'
_chemical_formula_weight     474.48
_chemical_melting_point     ?
_symmetry_cell_setting     monoclinic
_symmetry_space_group_name_H-M     'C 2/c'
_symmetry_space_group_name_Hall     '-C 2yc'
loop_
    _symmetry_equiv_pos_as_xyz
    'x, y, z'
    '-x, y, -z+1/2'
    'x+1/2, y+1/2, z'
    '-x+1/2, y+1/2, -z+1/2'
    '-x, -y, -z'
    'x, -y, z-1/2'
    '-x+1/2, -y+1/2, -z'
    'x+1/2, -y+1/2, z-1/2'
_cell_length_a     15.234(4)
_cell_length_b     16.859(4)
_cell_length_c     9.699(3)
_cell_angle_alpha     90.00
_cell_angle_beta     112.991(5)
_cell_angle_gamma     90.00
_cell_volume     2293.1(10)
_cell_formula_units_Z     4
_cell_measurement_reflns_used     356
_cell_measurement_theta_min     2.48
_cell_measurement_theta_max     14.77
_cell_measurement_temperature     296(2)
_exptl_crystal_description     block
_exptl_crystal_colour     colorless
_exptl_crystal_size_max     0.36
_exptl_crystal_size_mid     0.28
_exptl_crystal_size_min     0.16
_exptl_crystal_density_diffrn     1.374
_exptl_crystal_density_meas     ?
_exptl_crystal_density_method     'not measured'
_exptl_crystal_F_000     1008
_exptl_absorpt_coefficient_mu     0.111
_exptl_absorpt_correction_type     multi-scan
_exptl_absorpt_process_details     '(SADABS; Sheldrick, 2001)'
_exptl_absorpt_correction_T_min     0.9612
_exptl_absorpt_correction_T_max     0.9825
_exptl_special_details
;
;
_diffrn_ambient_temperature     296(2)
_diffrn_radiation_type     MoK\a
_diffrn_radiation_wavelength     0.71073
_diffrn_radiation_source     'fine-focus sealed tube'
_diffrn_radiation_monochromator     graphite
_diffrn_measurement_device_type     'Bruker SMART CCD area-detector'
_diffrn_measurement_method     'phi and omega scans'
_diffrn_detector_area_resol_mean     ?
_diffrn_reflns_number     5444
_diffrn_reflns_av_R_equivalents     0.0317
_diffrn_reflns_av_sigmaI/netI     0.0645
_diffrn_reflns_theta_min     1.89
_diffrn_reflns_theta_max     25.01
_diffrn_reflns_theta_full     25.01
_diffrn_measured_fraction_theta_max     0.993
_diffrn_measured_fraction_theta_full     0.993
_diffrn_reflns_limit_h_min     -18
_diffrn_reflns_limit_h_max     17
_diffrn_reflns_limit_k_min     -19
_diffrn_reflns_limit_k_max     20
_diffrn_reflns_limit_l_min     -11
_diffrn_reflns_limit_l_max     8
_diffrn_standards_number     ?
_diffrn_standards_interval_count     ?
_diffrn_standards_interval_time     ?
_diffrn_standards_decay_%     ?
_refine_special_details
;
Refinement of <i>F</i>^2^ against ALL reflections. The weighted <i>R</i>-factor
<i>wR</i> and goodness of fit <i>S</i> are based on <i>F</i>^2^, conventional
<i>R</i>-factors <i>R</i> are based on <i>F</i>, with <i>F</i> set to zero for
negative <i>F</i>^2^. The threshold expression of <i>F</i>^2^ >
\s(<i>F</i>^2^) is used only for calculating <i>R</i>-factors(gt) <i>etc</i>.
and is not relevant to the choice of reflections for refinement.
<i>R</i>-factors based on <i>F</i>^2^ are statistically about twice as large
as those based on <i>F</i>, and <i>R</i>- factors based on ALL data will be
even larger.
;
_reflns_number_total     2011
_reflns_number_gt     1500
_reflns_threshold_expression     I>2\s(I)
_refine_ls_structure_factor_coef     Fsqd
_refine_ls_matrix_type     full
_refine_ls_R_factor_all     0.0778
_refine_ls_R_factor_gt     0.0597
_refine_ls_wR_factor_gt     0.1678
_refine_ls_wR_factor_ref     0.1824
_refine_ls_goodness_of_fit_ref     1.052
_refine_ls_restrained_S_all     1.082
_refine_ls_number_reflns     2011
_refine_ls_number_parameters     169
_refine_ls_number_restraints     34
_refine_ls_hydrogen_treatment     mixed
_refine_ls_weighting_scheme     calc
_refine_ls_weighting_details
              'w=1/[\s^2^(Fo^2^)+(0.1098P)^2^+0.4118P] where P=(Fo^2^+2Fc^2^)/3'
_atom_sites_solution_hydrogens     geom
_atom_sites_solution_primary     direct
_atom_sites_solution_secondary     difmap
_refine_ls_shift/su_max     0.000
_refine_ls_shift/su_mean     0.000
_refine_diff_density_max     0.300
_refine_diff_density_min     -0.447
_refine_ls_extinction_method     none
_refine_ls_extinction_coef     ?
loop_
    _atom_type_symbol
    _atom_type_description
    _atom_type_scat_dispersion_real
    _atom_type_scat_dispersion_imag
    _atom_type_scat_source
    'C' 'C' 0.0033 0.0016
                         'International Tables Vol C Tables 4.2.6.8 and 6.1.1.4'
    'H' 'H' 0.0000 0.0000
                         'International Tables Vol C Tables 4.2.6.8 and 6.1.1.4'
    'N' 'N' 0.0061 0.0033
                         'International Tables Vol C Tables 4.2.6.8 and 6.1.1.4'
    'O' 'O' 0.0106 0.0060
                         'International Tables Vol C Tables 4.2.6.8 and 6.1.1.4'
_computing_data_collection     'SMART (Bruker, 2001)'
_computing_cell_refinement     'SAINT-Plus (Bruker, 2001)'
_computing_data_reduction     'SAINT-Plus (Bruker, 2001)'
_computing_structure_solution     'SHELXS97 (Sheldrick, 2008)'
_computing_structure_refinement     'SHELXL97 (Sheldrick, 2008)'
_computing_molecular_graphics     'PLATON (Spek, 2009)'
_computing_publication_material     'PLATON (Spek, 2009)'
loop_
    _atom_site_type_symbol
    _atom_site_label
    _atom_site_fract_x
    _atom_site_fract_y
    _atom_site_fract_z
    _atom_site_U_iso_or_equiv
    _atom_site_adp_type
    _atom_site_calc_flag
    _atom_site_refinement_flags
    _atom_site_occupancy
    _atom_site_symmetry_multiplicity
    _atom_site_disorder_assembly
    _atom_site_disorder_group
    N N1 0.21377(15) 0.37000(13) 0.0929(2) 0.0456(6) Uani d . 1 1 . .
    N N2 0.35960(14) 0.32244(13) 0.1911(2) 0.0433(6) Uani d . 1 1 . .
    H H2A 0.4125 0.3057 0.2578 0.052 Uiso calc R 1 1 . .
    N N3 0.00885(15) 0.38982(11) 0.0087(2) 0.0402(5) Uani d . 1 1 . .
    H H3A 0.0712 0.3859 0.0313 0.048 Uiso calc R 1 1 . .
    H H3B -0.0229 0.3808 -0.0887 0.048 Uiso calc R 1 1 . .
    H H3C -0.0083 0.3542 0.0613 0.048 Uiso calc R 1 1 . .
    O O1 0.10537(13) 0.39974(12) -0.2035(2) 0.0555(6) Uani d . 1 1 . .
    O O2 0.21678(14) 0.35742(13) -0.2760(2) 0.0566(6) Uani d . 1 1 . .
    H H2 0.2714 0.3404 -0.2372 0.068 Uiso calc R 1 1 . .
    O O3 0.37886(14) 0.30257(13) -0.1635(2) 0.0578(6) Uani d . 1 1 . .
    O O4 0.48440(12) 0.27422(11) 0.0614(2) 0.0509(5) Uani d . 1 1 . .
    O O1W 0.5000 0.20888(16) -0.2500 0.0544(7) Uani d SD 1 2 . .
    H H1W 0.460(2) 0.2394(18) -0.236(4) 0.082 Uiso d D 1 1 . .
    C C1 0.18526(18) 0.37268(15) -0.1732(3) 0.0420(6) Uani d . 1 1 . .
    C C2 0.24741(17) 0.35651(13) -0.0175(3) 0.0381(6) Uani d . 1 1 . .
    C C3 0.33827(17) 0.32705(13) 0.0420(3) 0.0383(6) Uani d . 1 1 . .
    C C4 0.40669(18) 0.29940(14) -0.0224(3) 0.0427(6) Uani d . 1 1 . .
    C C5 0.28372(19) 0.34863(17) 0.2174(3) 0.0483(7) Uani d . 1 1 . .
    C C6 0.2826(3) 0.3534(2) 0.3692(4) 0.0794(11) Uani d DU 1 1 A .
    H H6A 0.2221 0.3324 0.3638 0.095 Uiso calc R 1 1 . .
    H H6B 0.3321 0.3185 0.4343 0.095 Uiso calc R 1 1 . .
    C C7 0.2958(4) 0.4296(3) 0.4395(5) 0.1099(14) Uani d DU 1 1 . .
    H H7A 0.2500 0.4671 0.3743 0.132 Uiso calc PR 0.716(9) 1 A 1
    H H7B 0.2863 0.4261 0.5325 0.132 Uiso calc PR 0.716(9) 1 A 1
    H H7C 0.2345 0.4451 0.4399 0.132 Uiso d PR 0.284(9) 1 A 2
    H H7D 0.3065 0.4642 0.3676 0.132 Uiso d PR 0.284(9) 1 A 2
    C C8 0.3826(5) 0.4534(3) 0.4659(8) 0.095(2) Uani d PU 0.716(9) 1 A 1
    H H8A 0.3969 0.4436 0.3794 0.142 Uiso calc PR 0.716(9) 1 A 1
    H H8B 0.4268 0.4248 0.5500 0.142 Uiso calc PR 0.716(9) 1 A 1
    H H8C 0.3879 0.5091 0.4877 0.142 Uiso calc PR 0.716(9) 1 A 1
    C C8' 0.3712(10) 0.4585(7) 0.5926(14) 0.074(4) Uani d PU 0.284(9) 1 A 2
    H H8'A 0.4097 0.4994 0.5756 0.111 Uiso calc PR 0.284(9) 1 A 2
    H H8'B 0.4110 0.4147 0.6435 0.111 Uiso calc PR 0.284(9) 1 A 2
    H H8'C 0.3393 0.4791 0.6529 0.111 Uiso calc PR 0.284(9) 1 A 2
    C C9 -0.0132(2) 0.46962(15) 0.0454(3) 0.0439(6) Uani d . 1 1 . .
    H H9A 0.0219 0.4798 0.1513 0.053 Uiso calc R 1 1 . .
    H H9B -0.0807 0.4735 0.0245 0.053 Uiso calc R 1 1 . .
loop_
    _atom_site_aniso_label
    _atom_site_aniso_U_11
    _atom_site_aniso_U_22
    _atom_site_aniso_U_33
    _atom_site_aniso_U_12
    _atom_site_aniso_U_13
    _atom_site_aniso_U_23
    N1 0.0374(12) 0.0566(13) 0.0414(12) 0.0062(10) 0.0139(10) 0.0008(10)
    N2 0.0337(11) 0.0519(12) 0.0387(12) 0.0060(9) 0.0081(9) 0.0002(9)
    N3 0.0384(12) 0.0418(12) 0.0415(12) 0.0015(9) 0.0168(9) 0.0007(8)
    O1 0.0392(11) 0.0788(13) 0.0444(11) 0.0144(9) 0.0120(8) 0.0084(9)
    O2 0.0443(11) 0.0833(14) 0.0414(11) 0.0144(10) 0.0160(9) 0.0085(9)
    O3 0.0480(11) 0.0825(15) 0.0470(12) 0.0123(10) 0.0230(9) 0.0021(9)
    O4 0.0334(10) 0.0600(11) 0.0520(12) 0.0067(8) 0.0088(8) -0.0088(8)
    O1W 0.0606(19) 0.0557(17) 0.0575(17) 0.000 0.0347(15) 0.000
    C1 0.0373(14) 0.0487(14) 0.0387(14) -0.0001(11) 0.0134(11) 0.0057(10)
    C2 0.0347(13) 0.0398(13) 0.0390(14) 0.0000(10) 0.0135(11) 0.0001(10)
    C3 0.0362(13) 0.0375(12) 0.0401(13) -0.0014(10) 0.0137(11) -0.0004(10)
    C4 0.0388(15) 0.0417(13) 0.0482(16) -0.0007(11) 0.0176(12) -0.0028(11)
    C5 0.0401(14) 0.0608(16) 0.0419(15) 0.0049(12) 0.0138(12) -0.0007(12)
    C6 0.070(2) 0.121(3) 0.0458(18) 0.025(2) 0.0207(16) -0.0054(18)
    C7 0.118(3) 0.114(3) 0.086(3) 0.023(3) 0.027(3) -0.003(2)
    C8 0.130(4) 0.069(3) 0.109(5) 0.012(3) 0.073(4) -0.005(3)
    C8' 0.108(9) 0.052(6) 0.061(7) 0.002(6) 0.030(6) -0.002(5)
    C9 0.0491(15) 0.0442(14) 0.0442(14) -0.0007(11) 0.0245(12) -0.0034(10)
_geom_special_details
;
All e.s.d.'s (except the e.s.d. in the dihedral angle between two l.s. planes)
are estimated using the full covariance matrix. The cell e.s.d.'s are taken
into account individually in the estimation of e.s.d.'s in distances, angles
and torsion angles; correlations between e.s.d.'s in cell parameters are only
used when they are defined by crystal symmetry. An approximate (isotropic)
treatment of cell e.s.d.'s is used for estimating e.s.d.'s involving l.s.
planes.
;
loop_
    _geom_bond_atom_site_label_1
    _geom_bond_atom_site_label_2
    _geom_bond_site_symmetry_2
    _geom_bond_distance
    _geom_bond_publ_flag
    N1 C5 . 1.311(3) ?
    N1 C2 . 1.375(3) ?
    N2 C5 . 1.351(3) ?
    N2 C3 . 1.355(3) ?
    N2 H2A . 0.8600 ?
    N3 C9 . 1.464(3) ?
    N3 H3A . 0.8900 ?
    N3 H3B . 0.8900 ?
    N3 H3C . 0.8900 ?
    O1 C1 . 1.223(3) ?
    O2 C1 . 1.289(3) ?
    O2 H2 . 0.8200 ?
    O3 C4 . 1.266(3) ?
    O4 C4 . 1.221(3) ?
    O1W H1W . 0.849(10) ?
    C1 C2 . 1.461(4) ?
    C2 C3 . 1.368(3) ?
    C3 C4 . 1.484(4) ?
    C5 C6 . 1.481(4) ?
    C6 C7 . 1.433(6) ?
    C6 H6A . 0.9700 ?
    C6 H6B . 0.9700 ?
    C7 C8 . 1.309(7) ?
    C7 C8' . 1.558(13) ?
    C7 H7A . 0.9700 ?
    C7 H7B . 0.9700 ?
    C7 H7C . 0.9699 ?
    C7 H7D . 0.9698 ?
    C8 H7D . 1.1934 ?
    C8 H8A . 0.9600 ?
    C8 H8B . 0.9600 ?
    C8 H8C . 0.9600 ?
    C8' H8'A . 0.9600 ?
    C8' H8'B . 0.9600 ?
    C8' H8'C . 0.9600 ?
    C9 C9 5_565 1.505(5) ?
    C9 H9A . 0.9700 ?
    C9 H9B . 0.9700 ?
loop_
    _geom_angle_atom_site_label_1
    _geom_angle_atom_site_label_2
    _geom_angle_atom_site_label_3
    _geom_angle_site_symmetry_1
    _geom_angle_site_symmetry_3
    _geom_angle
    _geom_angle_publ_flag
    C5 N1 C2 . . 104.8(2) ?
    C5 N2 C3 . . 108.4(2) ?
    C5 N2 H2A . . 125.8 ?
    C3 N2 H2A . . 125.8 ?
    C9 N3 H3A . . 109.5 ?
    C9 N3 H3B . . 109.5 ?
    H3A N3 H3B . . 109.5 ?
    C9 N3 H3C . . 109.5 ?
    H3A N3 H3C . . 109.5 ?
    H3B N3 H3C . . 109.5 ?
    C1 O2 H2 . . 109.5 ?
    O1 C1 O2 . . 121.7(2) ?
    O1 C1 C2 . . 120.0(2) ?
    O2 C1 C2 . . 118.4(2) ?
    C3 C2 N1 . . 110.8(2) ?
    C3 C2 C1 . . 130.1(2) ?
    N1 C2 C1 . . 119.1(2) ?
    N2 C3 C2 . . 104.6(2) ?
    N2 C3 C4 . . 121.1(2) ?
    C2 C3 C4 . . 134.3(2) ?
    O4 C4 O3 . . 124.2(2) ?
    O4 C4 C3 . . 119.2(2) ?
    O3 C4 C3 . . 116.6(2) ?
    N1 C5 N2 . . 111.3(2) ?
    N1 C5 C6 . . 125.5(3) ?
    N2 C5 C6 . . 123.2(3) ?
    C7 C6 C5 . . 117.9(4) ?
    C7 C6 H6A . . 107.8 ?
    C5 C6 H6A . . 107.8 ?
    C7 C6 H6B . . 107.8 ?
    C5 C6 H6B . . 107.8 ?
    H6A C6 H6B . . 107.2 ?
    C8 C7 C6 . . 108.1(5) ?
    C8 C7 C8' . . 53.5(6) ?
    C6 C7 C8' . . 130.3(6) ?
    C8 C7 H7A . . 110.1 ?
    C6 C7 H7A . . 110.1 ?
    C8' C7 H7A . . 119.5 ?
    C8 C7 H7B . . 110.1 ?
    C6 C7 H7B . . 110.1 ?
    C8' C7 H7B . . 57.0 ?
    H7A C7 H7B . . 108.4 ?
    C8 C7 H7C . . 144.9 ?
    C6 C7 H7C . . 106.7 ?
    C8' C7 H7C . . 105.3 ?
    H7A C7 H7C . . 51.7 ?
    H7B C7 H7C . . 61.3 ?
    C8 C7 H7D . . 61.0 ?
    C6 C7 H7D . . 103.2 ?
    C8' C7 H7D . . 103.3 ?
    H7A C7 H7D . . 54.6 ?
    H7B C7 H7D . . 146.5 ?
    H7C C7 H7D . . 105.9 ?
    C7 C8 H7D . . 45.3 ?
    C7 C8 H8A . . 109.5 ?
    H7D C8 H8A . . 79.0 ?
    C7 C8 H8B . . 109.5 ?
    H7D C8 H8B . . 153.6 ?
    C7 C8 H8C . . 109.5 ?
    H7D C8 H8C . . 89.9 ?
    C7 C8' H8'A . . 109.5 ?
    C7 C8' H8'B . . 109.5 ?
    H8'A C8' H8'B . . 109.5 ?
    C7 C8' H8'C . . 109.5 ?
    H8'A C8' H8'C . . 109.5 ?
    H8'B C8' H8'C . . 109.5 ?
    N3 C9 C9 . 5_565 110.1(2) ?
    N3 C9 H9A . . 109.6 ?
    C9 C9 H9A 5_565 . 109.6 ?
    N3 C9 H9B . . 109.6 ?
    C9 C9 H9B 5_565 . 109.6 ?
    H9A C9 H9B . . 108.2 ?
loop_
    _geom_hbond_atom_site_label_D
    _geom_hbond_atom_site_label_H
    _geom_hbond_atom_site_label_A
    _geom_hbond_site_symmetry_A
    _geom_hbond_distance_DH
    _geom_hbond_distance_HA
    _geom_hbond_distance_DA
    _geom_hbond_angle_DHA
    N2 H2A O4 2_655 0.86 1.92 2.759(3) 166.2
    N3 H3A N1 . 0.89 2.03 2.921(3) 175.7
    N3 H3A O1 . 0.89 2.54 2.964(3) 110.2
    N3 H3B O1 2_554 0.89 1.94 2.792(3) 159.6
    N3 H3C O1W 7 0.89 2.08 2.917(3) 156.8
    O2 H2 O3 . 0.82 1.64 2.457(3) 177.4
    O1W H1W O3 . 0.849(10) 1.957(13) 2.795(2) 169(4)
