# Supplementary material for: Ethane-1,2-diaminium bis­(4-carb­oxy-2-propyl-1H-imidazole-5-carb­oxy­ate) monohydrate
Source: Acta Crystallogr Sect E Struct Rep Online. 2012 Jul 4;68(Pt 8):o2327. doi: 10.1107/S1600536812029406 (PMC3414266; doi:10.1107/S1600536812029406)
Supplement: Supplementary file 2 [file e-68-o2327-Isup2.hkl]

# 
# h,k,l, Fc-squared, Fo-squared, sigma(Fo-squared) and status flag 
# 
data_I
_shelx_title ' Q in C2/c' 
_shelx_refln_list_code          4 
_shelx_F_calc_maximum      224.12 
_exptl_crystal_F_000      1008.00 
_reflns_d_resolution_high  0.8406 
 
loop_ 
 _symmetry_equiv_pos_as_xyz 
 'x, y, z' 
 '-x, y, -z+1/2' 
 'x+1/2, y+1/2, z' 
 '-x+1/2, y+1/2, -z+1/2' 
 '-x, -y, -z' 
 'x, -y, z-1/2' 
 '-x+1/2, -y+1/2, -z' 
 'x+1/2, -y+1/2, z-1/2' 
 
_cell_length_a    15.2340 
_cell_length_b    16.8590 
_cell_length_c     9.6988 
_cell_angle_alpha  90.000 
_cell_angle_beta  112.991 
_cell_angle_gamma  90.000 
 
_shelx_F_squared_multiplier     1.000 
 
loop_ 
 _refln_index_h 
 _refln_index_k 
 _refln_index_l 
 _refln_F_squared_calc 
 _refln_F_squared_meas 
 _refln_F_squared_sigma 
 _refln_observed_status 
   2   0   0     6571.53     5280.54    450.83 o 
   4   0   0     9615.97     7137.25    415.02 o 
   6   0   0     1471.62     1470.88     87.13 o 
   8   0   0    10978.58    11582.44    674.15 o 
  10   0   0     6384.63     6186.44    493.45 o 
  12   0   0        6.71        5.50      5.93 o 
  14   0   0      380.29      418.42     48.88 o 
  16   0   0       53.58      108.78     26.20 o 
   1   1   0     1796.75     1754.64    150.05 o 
   3   1   0    17853.06    16636.63    797.52 o 
   5   1   0     5772.45     7005.52    337.41 o 
   9   1   0     1185.37     1266.06     60.56 o 
  11   1   0      661.01      660.87     47.67 o 
  13   1   0        0.33        0.00      4.81 o 
  15   1   0        0.04        0.00     10.81 o 
   0   2   0    13522.11    14481.57   1237.26 o 
   6   2   0      550.88      804.83     40.17 o 
   8   2   0      949.05      908.89     35.36 o 
  10   2   0        0.56        0.00      2.84 o 
  12   2   0        6.37        2.12      4.12 o 
  14   2   0       64.64       57.16     13.61 o 
  16   2   0       22.27        5.06     12.55 o 
   1   3   0     4893.10     4133.22    199.80 o 
   3   3   0     1158.67     1063.33     63.49 o 
   5   3   0     3300.50     2646.20    127.76 o 
   7   3   0     3458.36     3546.51    171.17 o 
   9   3   0       91.84      107.83      9.08 o 
  11   3   0      165.65      178.28     12.27 o 
  13   3   0       98.20       79.22      9.80 o 
  15   3   0       10.34        6.56     13.07 o 
   0   4   0    43492.39    37490.44   2171.71 o 
   2   4   0    50228.82    47791.75   1957.13 o 
   4   4   0     3684.07     3433.75    164.66 o 
   6   4   0     1940.83     1861.48     90.68 o 
   8   4   0      290.12      298.49     17.54 o 
  10   4   0      368.09      336.67     20.13 o 
  12   4   0      207.60      207.48     29.93 o 
  14   4   0       46.08       54.89     10.32 o 
  16   4   0       36.60       46.62     30.75 o 
   1   5   0    29620.25    27457.10   1125.04 o 
   3   5   0     8240.91     8711.04    358.33 o 
   5   5   0     1762.54     1528.91     75.03 o 
   7   5   0      711.63      678.85     35.46 o 
   9   5   0     1892.42     2172.08    106.57 o 
  11   5   0       50.97       59.99     14.05 o 
  13   5   0        0.21        0.00      5.89 o 
  15   5   0       40.57       50.71     21.79 o 
   0   6   0     9484.36     8901.11    517.00 o 
   2   6   0    13799.49    13461.35    551.95 o 
   4   6   0       49.45       65.00      4.65 o 
   6   6   0       57.31       48.57      5.31 o 
   8   6   0        0.00        3.31      5.21 o 
  10   6   0      584.81      558.06     30.67 o 
  12   6   0       32.73       27.66      6.71 o 
  14   6   0      169.93      139.21     13.61 o 
   1   7   0     6426.38     5614.96    231.23 o 
   3   7   0      652.77      516.95     23.23 o 
   5   7   0      882.48      772.82     33.88 o 
   7   7   0      164.73      157.14     10.90 o 
   9   7   0      639.09      681.12     36.40 o 
  11   7   0       49.03       28.59     22.87 o 
  13   7   0        4.82        0.00      8.17 o 
  15   7   0        2.60        0.00      7.56 o 
   0   8   0      245.56      409.90     26.92 o 
   2   8   0      408.16      591.69     28.08 o 
   4   8   0    12572.36    12403.34    511.01 o 
   6   8   0       12.26       14.19      3.71 o 
   8   8   0      228.03      226.44     27.47 o 
  10   8   0      447.74      430.42     31.76 o 
  12   8   0        0.64        0.00     15.43 o 
  14   8   0        2.17        6.14      8.13 o 
   1   9   0     3247.39     2975.59    123.58 o 
   3   9   0     2995.21     2652.92    110.38 o 
   5   9   0      193.46      161.68     11.49 o 
   7   9   0       32.14       26.52      6.89 o 
   9   9   0      130.01      172.76     16.88 o 
  11   9   0        1.20        4.83      8.19 o 
  13   9   0       53.38       68.97     13.52 o 
   0  10   0        6.86        5.70      6.89 o 
   2  10   0     7300.13     6490.29    267.35 o 
   4  10   0     2956.81     2816.01    117.20 o 
   6  10   0       69.80      101.65      9.42 o 
   8  10   0      405.63      403.99     42.86 o 
  10  10   0      296.83      346.76     72.21 o 
  12  10   0      147.74      134.55     17.27 o 
  14  10   0       44.02       65.99     12.52 o 
   1  11   0       26.33       43.50      7.72 o 
   3  11   0     1883.24     1978.63     83.33 o 
   5  11   0      308.06      372.81     22.18 o 
   7  11   0       66.43       79.15     12.44 o 
   9  11   0       70.11       72.98     12.64 o 
  11  11   0       71.87       92.77     14.34 o 
  13  11   0       55.31       58.07     10.07 o 
   0  12   0     2300.33     2215.29    130.64 o 
   2  12   0      449.12      374.09     18.86 o 
   4  12   0      518.36      443.53     28.53 o 
   6  12   0        5.92        0.00      6.38 o 
   8  12   0       88.63       99.89     14.01 o 
  10  12   0      679.19      799.15     54.70 o 
  12  12   0       19.21       48.45     13.40 o 
   1  13   0      368.33      362.05     18.74 o 
   3  13   0      951.58     1103.80     56.38 o 
   5  13   0     2349.77     2539.42    123.83 o 
   7  13   0        9.05        0.07     10.74 o 
   9  13   0      135.25      147.87     17.81 o 
  11  13   0       76.68       76.14     14.72 o 
   0  14   0        0.30       18.95      7.86 o 
   2  14   0     1017.90      966.58     80.83 o 
   4  14   0      961.22     1038.47     53.97 o 
   6  14   0      446.60      476.99     28.77 o 
   8  14   0       60.26       54.31     27.69 o 
  10  14   0       18.51       16.40     11.23 o 
   1  15   0       57.75       56.57      7.47 o 
   3  15   0      234.00      216.47     19.28 o 
   5  15   0      530.08      649.70     49.43 o 
   7  15   0        4.03        0.67      7.39 o 
   9  15   0       91.42      108.57     26.34 o 
  11  15   0       95.17       98.67     15.14 o 
   0  16   0       23.99       10.84      8.57 o 
   2  16   0      231.03      232.63     17.23 o 
   4  16   0      269.16      294.09     20.31 o 
   6  16   0        0.58        6.44      7.86 o 
   8  16   0      156.00      229.92     24.59 o 
  10  16   0       16.83       28.13     15.18 o 
   1  17   0       51.65       63.89     12.99 o 
   3  17   0        0.02        0.00      6.69 o 
   5  17   0       43.24       58.21     10.20 o 
   7  17   0      232.18      217.76     18.87 o 
   0  18   0       26.04        4.09     11.61 o 
   2  18   0      147.29      133.27     13.67 o 
   4  18   0        8.64        6.68      7.52 o 
   6  18   0      222.67      251.49     20.14 o 
   1  19   0        4.90       12.11     12.11 o 
   3  19   0       39.55       49.63     10.29 o 
   5  19   0       16.04       28.80     11.94 o 
   0  20   0        3.84       13.34     14.93 o 
 -17   1   1        3.86        0.00     26.03 o 
 -15   1   1       20.65       21.49     12.15 o 
 -13   1   1     1084.50     1179.12     77.72 o 
 -11   1   1        0.62        1.46      2.82 o 
  -9   1   1     1322.48     1478.51     51.87 o 
  -7   1   1     2424.48     2409.68     82.50 o 
  -5   1   1     2941.91     2825.90     95.92 o 
  -3   1   1     2782.06     2724.53    133.95 o 
  -1   1   1    20398.68    22271.84   1895.11 o 
   1   1   1     6037.75     7120.10    341.56 o 
   3   1   1    22085.27    20253.96    969.38 o 
   5   1   1     1826.96     2030.11     99.18 o 
   7   1   1      737.06      788.84     39.32 o 
   9   1   1      224.75      267.08     13.81 o 
  11   1   1      298.91      343.37     20.99 o 
  13   1   1      258.02      270.98     18.76 o 
  15   1   1      124.74      105.87     23.57 o 
 -16   2   1       68.16       84.70     16.97 o 
 -14   2   1     1359.34     1439.22     93.57 o 
 -12   2   1        7.30        0.00      3.84 o 
 -10   2   1     1143.61     1370.62     48.29 o 
  -8   2   1     1898.11     1850.27     63.83 o 
  -6   2   1      252.20      167.15      8.95 o 
  -4   2   1    14403.06    12981.69    483.93 o 
  -2   2   1      643.93      612.00     37.67 o 
   2   2   1       14.04       37.92      3.62 o 
   6   2   1     7625.77     7601.95    366.10 o 
   8   2   1      997.65     1049.00     53.15 o 
  10   2   1       73.00       82.48      7.76 o 
  12   2   1        5.64        8.41      5.33 o 
  14   2   1      343.70      443.98     33.78 o 
 -17   3   1       13.75       15.53     13.97 o 
 -15   3   1      171.20      210.07     22.81 o 
 -13   3   1      333.02      344.42     26.97 o 
 -11   3   1       79.57       78.68      7.19 o 
  -9   3   1      594.17      563.51     21.09 o 
  -7   3   1      717.91      572.96     23.46 o 
  -5   3   1       51.62       68.96      4.11 o 
  -3   3   1    16290.79    17607.78    655.63 o 
  -1   3   1      515.08      739.97     36.49 o 
   1   3   1    10448.49     8986.12    368.56 o 
   7   3   1      118.99      164.74     12.15 o 
   9   3   1     1326.77     1403.36    169.39 o 
  11   3   1      304.94      304.99     18.34 o 
  13   3   1       45.09       49.48     11.89 o 
  15   3   1       16.34       30.84     10.10 o 
 -16   4   1       14.99        5.21     12.05 o 
 -14   4   1      325.44      310.57     53.06 o 
 -12   4   1      355.23      330.17     21.42 o 
 -10   4   1       59.73       59.85      5.11 o 
  -8   4   1      174.47      258.01     13.59 o 
  -4   4   1        9.83       18.30      2.17 o 
  -2   4   1    27100.53    25579.72    941.13 o 
   0   4   1     3345.91     3308.59    136.22 o 
   2   4   1    13512.97    13951.71    572.40 o 
   4   4   1       23.50        5.85      3.90 o 
   6   4   1     2321.94     2957.61    144.67 o 
   8   4   1      150.54      147.22     15.41 o 
  10   4   1      122.70      135.54     21.53 o 
  12   4   1        6.62        0.00      4.98 o 
  14   4   1        0.00        0.00      9.33 o 
 -15   5   1        1.54        0.00     10.29 o 
 -13   5   1      159.25      169.95     20.08 o 
 -11   5   1      619.82      627.08     29.56 o 
  -9   5   1      396.98      526.19     25.02 o 
  -7   5   1     1388.42     1623.82     78.38 o 
  -5   5   1     1709.77     1631.87     80.00 o 
  -3   5   1     7154.50     5863.30    216.25 o 
  -1   5   1    25187.08    22671.35    928.82 o 
   1   5   1     4680.14     4357.67    178.98 o 
   3   5   1     1775.10     2417.38    117.76 o 
   5   5   1     2789.72     2929.23    172.47 o 
   7   5   1      101.09      104.24     10.94 o 
   9   5   1       93.64       92.07      8.54 o 
  11   5   1        9.27       15.69      5.61 o 
  13   5   1       12.31        2.39      6.88 o 
  15   5   1       30.28        3.23     14.45 o 
 -16   6   1      168.45      143.21     26.97 o 
 -14   6   1      197.85      199.07     19.91 o 
 -12   6   1     1588.14     1399.29    101.24 o 
 -10   6   1     1149.20     1170.60     52.10 o 
  -8   6   1        0.24        6.77      3.52 o 
  -6   6   1     3583.80     3682.43    177.52 o 
  -4   6   1     1900.94     1546.92     64.15 o 
  -2   6   1     8499.79     8153.06    300.93 o 
   0   6   1     4743.86     4016.99    165.56 o 
   2   6   1     1074.47      799.36     33.85 o 
   4   6   1      277.33      317.80     17.79 o 
   6   6   1        0.69        1.73      2.85 o 
   8   6   1       25.65       21.89      7.33 o 
  10   6   1       99.98      116.99     10.30 o 
  12   6   1        1.91        0.00      8.31 o 
  14   6   1      380.21      418.88     32.81 o 
 -15   7   1        0.01        0.00      7.35 o 
 -13   7   1       51.88       60.78      9.22 o 
 -11   7   1     2654.20     2477.34    106.05 o 
  -9   7   1      821.08      775.01     40.88 o 
  -7   7   1      268.31      247.04     15.09 o 
  -5   7   1      450.41      473.91     21.67 o 
  -3   7   1      285.35      381.90     17.66 o 
  -1   7   1     1828.79     1727.62     72.30 o 
   1   7   1      569.11      623.65     27.74 o 
   3   7   1      427.70      404.35     18.69 o 
   5   7   1     2898.92     2787.93    134.43 o 
   7   7   1      160.03      131.67      9.76 o 
   9   7   1      130.52      120.76     13.02 o 
  11   7   1       11.35        8.11      8.34 o 
  13   7   1      414.19      453.84     34.67 o 
 -14   8   1        0.02        0.00      7.98 o 
 -12   8   1      182.96      170.75     17.12 o 
 -10   8   1       25.59       33.43      6.85 o 
  -8   8   1      587.49      772.60     40.42 o 
  -6   8   1      230.57      292.39     14.46 o 
  -4   8   1     3824.28     3518.97    145.42 o 
  -2   8   1      445.16      491.87     19.94 o 
   0   8   1     1457.35     1577.00     65.59 o 
   2   8   1      164.99      133.47      7.97 o 
   4   8   1     1333.07     1342.74     56.78 o 
   6   8   1      414.86      519.99     35.12 o 
   8   8   1        1.63        3.84     14.33 o 
  10   8   1       35.51       28.36     13.56 o 
  12   8   1       45.61       55.17     12.14 o 
  14   8   1        9.27       20.76     10.86 o 
 -15   9   1       35.88       36.98      9.85 o 
 -13   9   1       37.74       73.30     13.60 o 
 -11   9   1      117.84      111.80     16.43 o 
  -9   9   1      263.51      274.93     18.21 o 
  -7   9   1      117.11      101.76     17.41 o 
  -5   9   1     3027.73     2920.08    122.25 o 
  -3   9   1     6258.74     6151.84    253.47 o 
  -1   9   1      156.83      147.33      7.53 o 
   3   9   1     2046.54     1894.71     79.19 o 
   5   9   1       16.65        0.00      9.37 o 
   7   9   1      658.29      758.62     49.71 o 
   9   9   1      201.72      259.36     22.32 o 
  11   9   1       43.25       99.13     17.67 o 
  13   9   1        3.35        0.00      9.77 o 
 -14  10   1       15.16       15.68     14.86 o 
 -12  10   1      122.25      105.11     12.02 o 
 -10  10   1      597.29      593.20     37.30 o 
  -8  10   1      222.99      209.97     18.66 o 
  -6  10   1       51.62       73.76     11.06 o 
  -4  10   1     3496.20     3473.48    143.99 o 
  -2  10   1      137.56      108.59      6.81 o 
   0  10   1      190.56      139.83      8.71 o 
   2  10   1     3009.28     3021.90    126.03 o 
   4  10   1        8.44       19.42      5.97 o 
   6  10   1       94.13      125.19     17.91 o 
   8  10   1        4.82       18.42      8.74 o 
  10  10   1        8.28        0.00      8.08 o 
  12  10   1      115.08      113.07     20.37 o 
 -13  11   1       43.31       58.70     10.45 o 
 -11  11   1      730.95      833.15     46.02 o 
  -9  11   1     1131.58     1294.06     77.30 o 
  -7  11   1      147.29      143.18     12.11 o 
  -5  11   1      280.41      297.22     18.47 o 
  -3  11   1      360.15      354.95     15.71 o 
  -1  11   1       12.25       15.05      3.86 o 
   1  11   1     1273.21     1171.98     51.30 o 
   3  11   1       17.35       24.55      5.80 o 
   5  11   1      449.23      547.40     30.39 o 
   7  11   1       20.43       34.12      9.33 o 
   9  11   1       10.44       16.84      8.69 o 
  11  11   1        0.54        5.52      9.15 o 
  13  11   1       21.41       38.85     12.82 o 
 -12  12   1        6.84       34.72     12.47 o 
 -10  12   1      396.18      396.70     74.45 o 
  -8  12   1      203.73      248.51     30.90 o 
  -6  12   1        8.93       17.96      5.92 o 
  -4  12   1       77.16       72.16     11.98 o 
  -2  12   1      119.38      120.67      8.65 o 
   0  12   1      170.52      156.49     10.85 o 
   2  12   1      640.95      626.71     29.21 o 
   4  12   1      285.13      241.64     16.69 o 
   6  12   1      302.42      321.49     26.35 o 
   8  12   1       18.73        5.46     10.83 o 
  10  12   1       73.49       93.56     14.35 o 
  12  12   1       97.60      136.55     54.08 o 
 -13  13   1        4.62        0.00     14.58 o 
 -11  13   1       77.63      102.58     18.02 o 
  -9  13   1       59.58       78.27     16.20 o 
  -7  13   1      692.05      719.15     33.91 o 
  -5  13   1     1684.66     1752.28     86.63 o 
  -3  13   1       37.98       45.94      6.02 o 
  -1  13   1       96.76       88.02     11.02 o 
   1  13   1      355.34      397.37     20.23 o 
   3  13   1      224.82      242.43     19.10 o 
   5  13   1        9.12        4.51      6.53 o 
   7  13   1       61.29       51.19     22.32 o 
   9  13   1        2.31        1.04      9.07 o 
  11  13   1        0.78        6.18      9.61 o 
 -12  14   1        3.92       10.71      8.22 o 
 -10  14   1       27.33       28.06      8.39 o 
  -8  14   1      131.09      189.38     22.78 o 
  -6  14   1      420.07      408.52     25.52 o 
  -4  14   1      169.88      130.19     18.62 o 
  -2  14   1        2.28        0.00      5.57 o 
   0  14   1      203.02      244.31     14.44 o 
   2  14   1       58.77       56.70      8.46 o 
   4  14   1      151.25      136.74     12.63 o 
   6  14   1      115.68      135.43     13.14 o 
   8  14   1       97.95      116.63     16.98 o 
  10  14   1       22.02       15.75     12.30 o 
 -11  15   1       48.43       77.31     15.90 o 
  -9  15   1      204.38      252.93     25.92 o 
  -7  15   1      609.63      633.76     46.24 o 
  -5  15   1      159.99      130.27     12.94 o 
  -3  15   1        9.30        7.09      6.36 o 
  -1  15   1       45.11       64.19      7.88 o 
   1  15   1        7.87        2.74      5.64 o 
   3  15   1        2.26        0.00      5.97 o 
   5  15   1        1.18        0.00      5.56 o 
   7  15   1       18.28       11.26     11.73 o 
   9  15   1       39.87       64.10     15.39 o 
 -10  16   1       68.85       78.24     48.25 o 
  -8  16   1      165.10      173.43     30.99 o 
  -6  16   1      114.36      156.82     18.10 o 
  -4  16   1      484.97      488.08     29.09 o 
  -2  16   1       47.41       40.64      8.26 o 
   0  16   1       62.52       67.55      9.35 o 
   2  16   1        5.12        2.48      7.45 o 
   4  16   1       50.95       47.52      8.85 o 
   6  16   1       10.20        3.13      7.06 o 
   8  16   1       18.25        8.43     12.72 o 
  -9  17   1      126.71      165.97     22.58 o 
  -7  17   1       63.03       34.76     14.10 o 
  -5  17   1       34.41       43.22      9.48 o 
  -3  17   1        1.99        0.00      6.29 o 
  -1  17   1       16.89        9.93      7.35 o 
   1  17   1      139.80      107.55     14.68 o 
   3  17   1        1.51        6.12      7.29 o 
   5  17   1       35.28       27.21      9.82 o 
   7  17   1       77.12       83.90     17.13 o 
  -6  18   1       68.29       51.01     15.28 o 
  -4  18   1       76.00       88.63     13.81 o 
  -2  18   1        1.66        2.45      7.05 o 
   0  18   1       11.26       23.63     12.09 o 
   2  18   1        2.30        6.59     10.61 o 
   4  18   1      102.39      144.49     19.20 o 
   6  18   1       13.63        6.63      8.95 o 
  -5  19   1       72.01       41.13     16.99 o 
  -3  19   1        3.42       20.03      8.72 o 
  -1  19   1       24.51        4.82     21.43 o 
   1  19   1       27.63       48.77     11.63 o 
   3  19   1       11.33       13.11     12.19 o 
 -16   0   2        0.21        0.00     15.60 o 
 -14   0   2      585.53      491.67     53.26 o 
 -12   0   2     1373.37     1180.97     76.16 o 
 -10   0   2      397.72      319.07     18.18 o 
  -8   0   2     2891.39     2424.34    116.92 o 
  -6   0   2     5595.35     4760.67    286.14 o 
  -4   0   2     3259.31     2426.97    146.41 o 
  -2   0   2    13415.57    12699.19   1081.86 o 
   0   0   2     4346.79     4178.26    358.76 o 
   2   0   2     9555.38    11642.75    993.06 o 
   4   0   2    10063.78    10451.00    892.08 o 
   6   0   2       95.49      118.70     10.45 o 
   8   0   2     4409.90     4912.06    287.57 o 
  10   0   2      377.45      481.56     45.46 o 
  12   0   2     2847.76     3158.09    258.45 o 
  14   0   2       13.06       13.58     15.07 o 
 -17   1   2       16.79        5.87     14.57 o 
 -15   1   2      799.92      710.74     51.36 o 
 -13   1   2        0.01        0.00      7.72 o 
 -11   1   2      340.27      339.00     15.39 o 
  -9   1   2      216.13      237.91      9.92 o 
  -7   1   2     3399.26     2890.82     98.45 o 
  -5   1   2     3197.90     3623.89    135.80 o 
  -3   1   2     9052.82     6776.68    329.98 o 
  -1   1   2     1791.06     1527.70     93.25 o 
   1   1   2     1180.75      602.00     30.46 o 
   3   1   2     9509.93    10968.50    526.54 o 
   5   1   2     1037.47     1620.65     79.11 o 
   7   1   2      193.99      191.21     10.44 o 
   9   1   2       22.81       18.77      3.66 o 
  11   1   2        0.12        0.00      6.95 o 
  13   1   2      470.90      530.84     37.08 o 
  15   1   2        0.15        9.05     22.30 o 
 -16   2   2      260.42      298.33     41.68 o 
 -14   2   2      754.42      721.35     98.89 o 
 -12   2   2      443.60      505.12     43.39 o 
 -10   2   2        6.87        2.62      2.74 o 
  -8   2   2     3070.89     3220.85    109.80 o 
  -6   2   2     3040.37     2639.62     99.50 o 
  -4   2   2       32.38       62.20      3.92 o 
  -2   2   2      393.59      343.31     15.45 o 
   0   2   2     5730.38     5297.30    254.76 o 
   4   2   2      487.60      320.87     17.85 o 
   6   2   2       70.83       58.22      5.69 o 
   8   2   2      135.95      155.62     11.02 o 
  10   2   2       20.78       41.15     11.00 o 
  12   2   2      123.51      107.70     13.94 o 
  14   2   2       27.54       26.46     10.57 o 
 -17   3   2        2.40        0.00     10.95 o 
 -15   3   2     1408.73     1359.09    125.40 o 
 -13   3   2      268.51      231.89     17.64 o 
 -11   3   2     1567.13     1713.80     73.85 o 
  -9   3   2      479.96      576.52     21.42 o 
  -7   3   2     1739.92     1578.18     60.58 o 
  -5   3   2      935.08     1160.30     44.24 o 
  -3   3   2     3233.43     3102.27    129.82 o 
  -1   3   2      705.53      804.01     34.27 o 
   1   3   2     1211.75     1240.69     60.33 o 
   3   3   2        9.50       30.44      7.13 o 
   5   3   2      800.16      807.74     40.92 o 
   7   3   2      373.87      473.33     25.56 o 
   9   3   2       34.42       63.76      8.15 o 
  11   3   2      649.78      664.56     36.41 o 
  13   3   2       29.20       22.25      9.93 o 
  15   3   2       45.80       63.46     14.10 o 
 -16   4   2      731.81      757.94     54.72 o 
 -14   4   2      104.17      108.97     14.26 o 
 -12   4   2      213.57      191.10     11.97 o 
 -10   4   2        2.12        4.04      3.50 o 
  -8   4   2       21.75       25.83      5.46 o 
  -6   4   2     8201.75     7872.21    294.16 o 
  -4   4   2      932.30      936.93     40.34 o 
  -2   4   2        2.92       14.16      2.95 o 
   0   4   2     3994.63     3960.00    163.41 o 
   2   4   2     1734.18     1489.45     75.36 o 
   4   4   2     1446.88     1590.56     78.11 o 
   6   4   2     1206.24     1438.84     70.57 o 
   8   4   2      335.85      364.35     26.36 o 
  10   4   2     2142.48     2297.57    171.34 o 
  12   4   2      426.18      458.73     27.55 o 
  14   4   2       78.56       78.41     35.97 o 
 -17   5   2       15.63        9.73     12.51 o 
 -15   5   2        0.19        7.21     10.36 o 
 -13   5   2      147.70      152.67     16.70 o 
 -11   5   2     1286.47     1339.99     59.00 o 
  -9   5   2        6.89       12.75      3.84 o 
  -7   5   2        0.82        0.00      2.45 o 
  -5   5   2     6567.24     6280.84    232.36 o 
  -3   5   2     8753.19     7608.74    280.76 o 
  -1   5   2      921.37     1028.52     43.88 o 
   1   5   2     1712.25     1312.42     50.08 o 
   3   5   2     6224.27     5602.13    270.90 o 
   5   5   2     1145.92     1345.05     66.53 o 
   7   5   2     1242.30     1305.40    153.64 o 
   9   5   2        2.30       13.32      5.95 o 
  11   5   2      208.15      177.44     17.54 o 
  13   5   2      511.73      516.01     38.12 o 
 -16   6   2        6.52       12.02     10.94 o 
 -14   6   2      643.10      643.35     84.50 o 
 -12   6   2     1527.52     1487.06     65.28 o 
 -10   6   2        0.19        5.42      4.59 o 
  -8   6   2      793.11      847.41     38.12 o 
  -6   6   2      341.75      321.05     12.53 o 
  -4   6   2      326.07      342.71     15.49 o 
  -2   6   2      329.00      297.60     12.55 o 
   0   6   2     1384.76     1282.94     48.90 o 
   4   6   2     3019.52     2680.55    131.65 o 
   6   6   2      522.72      559.31     57.33 o 
   8   6   2      253.99      375.96     27.50 o 
  10   6   2      386.63      442.88     32.74 o 
  12   6   2       29.75       23.37     10.02 o 
  14   6   2      324.47      316.91     38.33 o 
 -15   7   2        5.74       10.56     10.59 o 
 -13   7   2       83.68       86.21      8.60 o 
 -11   7   2      670.81      574.51     27.86 o 
  -9   7   2      646.90      611.13     28.82 o 
  -7   7   2      199.91      200.57      9.94 o 
  -5   7   2       75.56       64.61      4.69 o 
  -3   7   2     2640.94     2757.14    103.03 o 
  -1   7   2     9407.89     8609.42    354.24 o 
   1   7   2      625.23      823.70     36.19 o 
   3   7   2      935.54      931.19     47.34 o 
   5   7   2      671.81      634.43     41.51 o 
   7   7   2      723.89      712.08     48.95 o 
   9   7   2      829.43      834.81     60.48 o 
  11   7   2        1.72        6.43      8.13 o 
  13   7   2      351.44      424.75     28.04 o 
 -16   8   2      360.74      325.23     29.74 o 
 -14   8   2      169.00      171.70     15.18 o 
 -12   8   2      482.78      438.28     32.80 o 
 -10   8   2        5.68       11.79      5.73 o 
  -8   8   2     1776.49     1800.50     76.88 o 
  -6   8   2     1320.60     1312.54     50.50 o 
  -4   8   2      163.35      169.13      8.47 o 
  -2   8   2      885.30      780.59     30.74 o 
   0   8   2        0.83        0.00      2.41 o 
   2   8   2     2278.97     1945.15     81.66 o 
   4   8   2     1632.27     1972.25     95.93 o 
   6   8   2        9.25       14.47      5.45 o 
   8   8   2      877.78      782.29     51.86 o 
  10   8   2      218.88      219.84     20.64 o 
  12   8   2      282.14      268.78     24.49 o 
 -15   9   2       76.10       82.50     14.30 o 
 -13   9   2       46.04       52.72     10.63 o 
 -11   9   2       71.12       59.11     10.51 o 
  -9   9   2      103.04       96.09      9.81 o 
  -7   9   2       85.44       80.92      8.55 o 
  -5   9   2     2312.09     2314.75     86.45 o 
  -3   9   2      700.50      651.68     32.20 o 
  -1   9   2      739.82      872.33     38.28 o 
   1   9   2       10.04        0.00      2.78 o 
   3   9   2       68.79       77.73     10.03 o 
   5   9   2      318.81      377.29     27.37 o 
   7   9   2        5.73       14.64      7.18 o 
   9   9   2      270.87      258.71     22.96 o 
  11   9   2       42.84       52.95     12.10 o 
  13   9   2        0.09        0.00      9.57 o 
 -14  10   2      224.23      199.18     17.32 o 
 -12  10   2        1.69       15.15     11.36 o 
 -10  10   2      285.99      268.00     28.88 o 
  -8  10   2      145.26      162.33     12.89 o 
  -6  10   2       83.35       80.92      8.42 o 
  -4  10   2     1258.80     1273.78     49.17 o 
  -2  10   2        7.79        3.81      3.43 o 
   0  10   2       42.97       43.58      5.00 o 
   2  10   2       75.24      101.22      9.78 o 
   4  10   2      127.76      163.75     27.05 o 
   6  10   2      140.07      167.98     16.42 o 
   8  10   2      611.16      584.17     45.24 o 
  10  10   2      115.93      128.30     40.33 o 
  12  10   2       32.04       38.31     12.15 o 
 -13  11   2        1.18        0.00      7.24 o 
 -11  11   2      462.65      516.93     31.06 o 
  -9  11   2       67.88       77.27     10.42 o 
  -7  11   2      610.54      720.69     33.43 o 
  -5  11   2       43.72       22.82      5.13 o 
  -3  11   2       15.89       10.21      4.10 o 
  -1  11   2      135.56      133.74      9.03 o 
   1  11   2      204.78      209.66     13.82 o 
   3  11   2       84.09       75.65      8.77 o 
   5  11   2      626.52      562.22     49.65 o 
   7  11   2        0.32        0.00      6.34 o 
   9  11   2        0.59        0.00      7.73 o 
  11  11   2      135.11      206.64     21.86 o 
 -14  12   2       16.54        3.43     13.35 o 
 -12  12   2      130.71      112.74     12.92 o 
 -10  12   2      418.44      362.79     31.45 o 
  -8  12   2       74.46       93.52     11.32 o 
  -6  12   2      533.01      621.51     29.46 o 
  -4  12   2        6.52        4.18      4.71 o 
  -2  12   2     1102.28     1014.08     46.28 o 
   0  12   2      316.67      339.08     17.72 o 
   2  12   2       18.07       24.32      6.75 o 
   4  12   2       18.25        7.36      6.65 o 
   6  12   2        3.18        1.12      7.65 o 
   8  12   2      297.05      321.99     26.84 o 
  10  12   2        0.80        0.00      8.32 o 
 -13  13   2       12.06       14.15      9.24 o 
 -11  13   2       94.99      117.79     20.71 o 
  -9  13   2       58.51       60.39     11.60 o 
  -7  13   2      331.14      331.68     69.49 o 
  -5  13   2      664.54      676.74     71.53 o 
  -3  13   2       67.49       68.33      7.77 o 
  -1  13   2      158.56      140.43     10.18 o 
   1  13   2      430.87      438.38     22.04 o 
   3  13   2      969.17     1083.63     55.54 o 
   5  13   2      398.47      417.77     31.61 o 
   7  13   2      410.62      365.28     29.76 o 
   9  13   2       12.74       10.77      9.55 o 
  11  13   2       66.46       77.99     15.32 o 
 -12  14   2       20.77       27.76      9.46 o 
 -10  14   2       47.38       41.31     14.37 o 
  -8  14   2        1.28        9.09     11.21 o 
  -6  14   2      749.77      732.52     47.77 o 
  -4  14   2      658.68      646.67     60.16 o 
  -2  14   2       20.22        8.40      5.48 o 
   0  14   2      128.53      115.46     12.67 o 
   2  14   2      675.19      626.64     51.62 o 
   4  14   2       39.57       14.82      7.14 o 
   6  14   2      351.34      363.46     29.50 o 
   8  14   2       10.21        0.00      9.82 o 
  10  14   2      122.79      158.97     51.02 o 
 -11  15   2       20.53       24.46     12.89 o 
  -9  15   2      136.16      161.01     20.81 o 
  -7  15   2       16.51       21.73     12.45 o 
  -5  15   2        0.02        0.00      7.81 o 
  -3  15   2      300.63      292.44     29.63 o 
  -1  15   2      274.32      266.61     15.82 o 
   1  15   2        0.31        0.00      5.75 o 
   3  15   2       10.66        0.91      6.67 o 
   5  15   2      278.37      341.64     22.61 o 
   7  15   2       22.40       19.13     11.13 o 
   9  15   2        6.70        9.74     11.11 o 
 -10  16   2      177.08      185.03     36.57 o 
  -8  16   2       93.06       93.00     17.28 o 
  -6  16   2       32.91       26.12     19.55 o 
  -4  16   2        1.36        3.91      7.03 o 
  -2  16   2       19.07       23.44      7.76 o 
   0  16   2        7.78        0.00      6.07 o 
   2  16   2      109.27      102.11     11.57 o 
   4  16   2       66.42       43.59      9.19 o 
   6  16   2       92.12      120.13     16.84 o 
   8  16   2        1.06        0.00     12.40 o 
  -9  17   2      270.08      367.44     45.99 o 
  -7  17   2        1.89        0.00     16.90 o 
  -5  17   2       72.29       67.74     18.52 o 
  -3  17   2      101.97       93.68     14.45 o 
  -1  17   2       93.14       80.35     10.75 o 
   1  17   2       11.21       10.10      7.50 o 
   3  17   2        4.21        2.85      7.36 o 
   5  17   2       23.14       25.06      9.00 o 
   7  17   2        2.70        2.41     17.14 o 
  -6  18   2      226.76      246.35     32.14 o 
  -4  18   2        9.02        0.00      8.73 o 
  -2  18   2        9.09        0.00      7.94 o 
   0  18   2        7.89        0.35      8.63 o 
   2  18   2       93.59       97.43     13.77 o 
   4  18   2        0.22        0.00      7.65 o 
  -5  19   2       46.63       79.33     17.53 o 
  -3  19   2        2.69        0.00      7.76 o 
  -1  19   2       36.65       35.09     16.42 o 
   1  19   2        1.76        0.00     12.02 o 
   3  19   2        0.57        9.28      8.67 o 
 -17   1   3       43.36       37.81     13.45 o 
 -15   1   3      272.66      234.76     51.84 o 
 -13   1   3     1218.46     1142.12     81.96 o 
 -11   1   3        4.43        5.20      3.76 o 
  -9   1   3      965.72     1054.06     41.05 o 
  -7   1   3     9195.06     8705.57    325.76 o 
  -5   1   3    17585.11    16482.17    614.26 o 
  -3   1   3      912.17      766.28     48.83 o 
  -1   1   3        6.14        0.00      3.71 o 
   1   1   3     1111.42     1344.77     83.75 o 
   3   1   3    12056.76    14462.91    695.15 o 
   5   1   3      988.86     1296.27     64.91 o 
   7   1   3     1243.70     1448.90     62.23 o 
   9   1   3      355.27      366.72     21.84 o 
  11   1   3      629.92      642.99     42.98 o 
  13   1   3      188.65      175.31     18.81 o 
 -16   2   3      617.39      592.80     62.53 o 
 -14   2   3      240.78      240.15     17.94 o 
 -12   2   3      151.55      160.17     19.53 o 
 -10   2   3       74.79      111.04      6.82 o 
  -8   2   3      415.88      509.60     21.12 o 
  -6   2   3      144.89      210.29      9.74 o 
  -4   2   3     1848.21     1351.93     57.61 o 
  -2   2   3     3353.25     2942.62    142.26 o 
   0   2   3    15405.98    15271.17    732.15 o 
   2   2   3     3510.19     3083.04    149.43 o 
   4   2   3      599.89      678.59     35.56 o 
   6   2   3        4.62        4.85      3.61 o 
   8   2   3        1.43        0.00      4.77 o 
  10   2   3     2044.11     2069.32    101.89 o 
  12   2   3      546.22      582.24     40.33 o 
  14   2   3        0.58        0.00     10.03 o 
 -17   3   3       25.63       15.04     12.45 o 
 -15   3   3        0.04        0.00      9.36 o 
 -13   3   3      644.87      508.24     30.27 o 
 -11   3   3      558.58      533.74     25.56 o 
  -9   3   3      159.18      183.04     10.41 o 
  -7   3   3      499.78      411.63     17.32 o 
  -5   3   3     2774.40     2896.89    121.93 o 
  -3   3   3     6831.16     6826.04    280.65 o 
  -1   3   3    11174.33    10699.53    513.20 o 
   1   3   3     3083.18     3419.39    165.24 o 
   5   3   3     1489.43     1938.42     94.91 o 
   7   3   3       50.72       53.22      6.64 o 
   9   3   3     2244.93     2623.50    158.05 o 
  11   3   3       21.71       24.50      8.46 o 
  13   3   3       26.34       22.77     10.66 o 
 -16   4   3       34.22       20.76     12.36 o 
 -14   4   3      375.59      331.11     22.67 o 
 -12   4   3       62.69       51.08      7.56 o 
 -10   4   3     2878.38     2351.99    100.26 o 
  -8   4   3      465.08      589.69     24.15 o 
  -6   4   3     3690.25     3372.06    126.80 o 
  -4   4   3      438.31      546.20     24.55 o 
  -2   4   3     3794.72     3993.11    164.76 o 
   0   4   3     1713.17     1376.44     67.97 o 
   2   4   3      223.97      159.40     10.58 o 
   4   4   3       65.48       66.83      7.93 o 
   6   4   3      251.77      203.58     13.15 o 
   8   4   3      206.37      199.80     18.38 o 
  10   4   3      163.78      177.79     35.68 o 
  12   4   3       21.09        6.96      9.12 o 
 -17   5   3       43.50       52.47     13.34 o 
 -15   5   3       48.01       35.39      8.91 o 
 -13   5   3       72.70       33.28      7.78 o 
 -11   5   3       35.35       40.23      7.81 o 
  -9   5   3      897.21      892.19     35.71 o 
  -7   5   3      419.39      355.16     15.38 o 
  -5   5   3      389.16      279.64     12.01 o 
  -3   5   3       15.08       10.43      2.49 o 
  -1   5   3       50.85       51.73      4.54 o 
   1   5   3     3661.61     3700.28    179.05 o 
   3   5   3     1593.04     1528.72    112.98 o 
   5   5   3     4309.69     4305.54    210.79 o 
   7   5   3     1249.50     1524.80     97.01 o 
   9   5   3     1216.40     1353.12     85.50 o 
  11   5   3      226.46      230.05     22.57 o 
  13   5   3       59.15       58.31     12.71 o 
 -16   6   3      340.28      304.88     22.93 o 
 -14   6   3      323.83      336.59     23.12 o 
 -12   6   3      182.23      162.52     15.35 o 
 -10   6   3      274.04      280.41     17.90 o 
  -8   6   3      253.80      236.90     11.53 o 
  -6   6   3     5412.77     5147.16    190.79 o 
  -4   6   3     2428.71     2153.03     80.58 o 
  -2   6   3        5.86        0.00      3.00 o 
   0   6   3     1408.62     1349.23     59.45 o 
   2   6   3     4625.78     4815.66    233.17 o 
   4   6   3      285.46      289.70     17.34 o 
   6   6   3       15.33        5.92      5.64 o 
   8   6   3        2.23        0.00     10.28 o 
  10   6   3      200.42      250.34     23.82 o 
  12   6   3       70.87       92.41     16.90 o 
 -15   7   3      329.16      262.19     20.90 o 
 -13   7   3      105.21       93.91     10.66 o 
 -11   7   3      186.00      176.04     11.38 o 
  -9   7   3     1814.65     1919.04     81.94 o 
  -7   7   3      454.64      452.66     19.04 o 
  -5   7   3      128.41      154.32      7.95 o 
  -3   7   3     3454.26     3456.01    128.76 o 
  -1   7   3       37.37       38.52      4.93 o 
   1   7   3      240.37      211.24     11.65 o 
   3   7   3      221.15      235.80     14.58 o 
   5   7   3       52.77       63.86     21.79 o 
   7   7   3       80.28       63.87     11.35 o 
   9   7   3      573.24      556.29     56.00 o 
  11   7   3       84.17       76.71     15.42 o 
  13   7   3       56.44       62.78     12.60 o 
 -16   8   3        0.26        0.00      9.22 o 
 -14   8   3       58.65       42.03     11.19 o 
 -12   8   3        8.99        0.00      4.14 o 
 -10   8   3        0.21        0.00      4.91 o 
  -8   8   3      367.80      397.30     37.31 o 
  -6   8   3      518.00      603.94     24.66 o 
  -4   8   3       56.73       53.19      4.59 o 
  -2   8   3      653.08      575.04     26.24 o 
   0   8   3      106.76       88.09      6.73 o 
   2   8   3       46.12       75.25      7.50 o 
   4   8   3      210.48      180.66     13.53 o 
   6   8   3        0.02        3.64      5.35 o 
   8   8   3      828.72      812.67     44.81 o 
  10   8   3       21.47        2.55     10.55 o 
  12   8   3        3.39       19.24     12.91 o 
 -15   9   3      263.41      300.24     27.51 o 
 -13   9   3      486.60      427.08     28.76 o 
 -11   9   3       17.83       13.20      6.15 o 
  -9   9   3       45.98       45.88      7.49 o 
  -7   9   3      343.16      370.01     22.09 o 
  -5   9   3     4017.16     3950.91    147.47 o 
  -3   9   3       11.55       16.35      4.09 o 
  -1   9   3      231.81      225.16     12.39 o 
   1   9   3     1124.64     1110.53     48.75 o 
   3   9   3      213.66      262.68     15.85 o 
   5   9   3     1556.10     1731.56    129.08 o 
   7   9   3     1275.85     1255.95     65.70 o 
   9   9   3      871.46      818.63     45.99 o 
  11   9   3       30.54       61.28     25.84 o 
 -14  10   3       30.77       16.81      9.72 o 
 -12  10   3        1.30        5.54      8.31 o 
 -10  10   3      483.19      461.54     45.97 o 
  -8  10   3      180.55      205.53     15.06 o 
  -6  10   3       97.74       91.65      7.81 o 
  -4  10   3      314.06      375.31     16.44 o 
  -2  10   3     1088.23     1052.31     47.15 o 
   0  10   3     1099.15     1210.95     53.05 o 
   2  10   3       65.43       57.06      6.02 o 
   4  10   3      770.07      779.32     55.52 o 
   6  10   3        3.21        4.75      7.54 o 
   8  10   3       65.24       73.95     13.56 o 
  10  10   3       46.75       62.06     15.48 o 
 -15  11   3      312.91      305.66     28.76 o 
 -13  11   3        2.20        0.00      6.58 o 
 -11  11   3        9.67        0.00      9.47 o 
  -9  11   3       21.91       30.33      8.66 o 
  -7  11   3       33.14       22.74      6.87 o 
  -5  11   3      250.31      265.10     12.97 o 
  -3  11   3      219.25      190.04     11.62 o 
  -1  11   3      830.35      889.43     76.47 o 
   1  11   3       14.07       14.54      6.28 o 
   3  11   3        0.48        0.00      6.14 o 
   5  11   3        0.05        3.47      7.19 o 
   7  11   3        0.20        0.00      6.96 o 
   9  11   3        5.27        6.42      7.69 o 
  11  11   3       35.29       17.40     15.27 o 
 -14  12   3        3.45        0.00      8.03 o 
 -12  12   3       65.02       72.66     20.21 o 
 -10  12   3      133.11      145.11     13.54 o 
  -8  12   3      191.21      226.16     17.34 o 
  -6  12   3        0.47        0.00      6.06 o 
  -4  12   3       63.52       73.52      7.48 o 
  -2  12   3       50.33       50.86      6.66 o 
   0  12   3      123.73       89.70     12.12 o 
   2  12   3        0.30        0.00      4.45 o 
   4  12   3       40.74       37.92      9.15 o 
   6  12   3       76.68       80.40     12.74 o 
   8  12   3      227.19      279.62     24.88 o 
  10  12   3        0.30        0.00      7.84 o 
 -13  13   3        0.84        0.00      8.18 o 
 -11  13   3       86.17       78.38     11.43 o 
  -9  13   3      216.81      213.29     21.94 o 
  -7  13   3        0.68        0.00      9.02 o 
  -5  13   3       63.14       67.36     12.46 o 
  -3  13   3      762.87      796.59     48.71 o 
  -1  13   3      296.98      251.92     23.12 o 
   1  13   3       36.88       33.75      8.66 o 
   3  13   3      152.62      131.98     12.14 o 
   5  13   3      236.47      177.75     25.31 o 
   7  13   3      977.79      993.81     75.58 o 
   9  13   3        5.59        7.24      8.56 o 
 -12  14   3       75.22       83.84     16.41 o 
 -10  14   3      195.81      267.43     30.65 o 
  -8  14   3      333.91      380.18     52.03 o 
  -6  14   3        3.80        0.00     15.24 o 
  -4  14   3       55.14       60.86      9.58 o 
  -2  14   3      552.37      617.18     34.59 o 
   0  14   3       67.88       87.02     12.87 o 
   2  14   3      280.78      259.38     18.48 o 
   4  14   3       58.18       69.67     23.26 o 
   6  14   3      228.42      202.64     48.40 o 
   8  14   3        3.13        1.19      8.02 o 
 -11  15   3        0.00        8.84     15.29 o 
  -9  15   3       36.93       43.87     14.63 o 
  -7  15   3        1.98        0.00     11.25 o 
  -5  15   3        0.02        0.00      7.24 o 
  -3  15   3       36.02       33.76      8.61 o 
  -1  15   3      300.18      310.43     17.72 o 
   1  15   3       42.64       32.65      7.63 o 
   3  15   3      119.14      103.27     10.94 o 
   5  15   3        0.28        0.00      8.16 o 
   7  15   3      125.36      142.04     21.24 o 
 -10  16   3        0.19        2.43     13.82 o 
  -8  16   3       39.74       15.98     13.22 o 
  -6  16   3       23.57       25.78     12.84 o 
  -4  16   3       47.42       56.74     13.52 o 
  -2  16   3       60.58       62.35     14.46 o 
   0  16   3       86.56       67.23     14.98 o 
   2  16   3      132.85      176.79     14.69 o 
   4  16   3       37.80       35.60      7.52 o 
   6  16   3        1.86        0.00      8.66 o 
  -9  17   3       17.18       19.38     15.35 o 
  -7  17   3      138.30      102.16     18.70 o 
  -5  17   3        5.13        6.88     12.84 o 
  -3  17   3        3.91        0.00      6.63 o 
  -1  17   3       41.16       44.09      8.87 o 
   1  17   3        7.55        0.00      8.13 o 
   3  17   3        0.39        0.00     11.58 o 
   5  17   3       99.91       83.33     11.53 o 
  -6  18   3       87.49      133.51     20.97 o 
  -4  18   3        3.52        0.00     12.37 o 
  -2  18   3       17.82       25.66      9.37 o 
   0  18   3       76.16       96.37     12.81 o 
   2  18   3       13.04        1.86      9.07 o 
   4  18   3      168.25      140.80     14.14 o 
  -3  19   3       10.64        6.04      9.56 o 
  -1  19   3        8.51       30.53     10.48 o 
   1  19   3      130.43      146.10     15.73 o 
 -18   0   4      128.09      193.54     34.72 o 
 -16   0   4       40.90       32.55     17.29 o 
 -14   0   4      143.59       88.46     19.94 o 
 -12   0   4     1560.05     1405.34     93.93 o 
 -10   0   4        3.30        6.48      5.51 o 
  -8   0   4      188.19      159.47     14.08 o 
  -6   0   4      135.87      152.74     16.45 o 
  -4   0   4      182.92      332.80     33.76 o 
  -2   0   4    11103.03    11073.80    946.16 o 
   0   0   4    10780.88    11024.15    941.78 o 
   2   0   4       39.90       55.33     10.98 o 
   4   0   4     3632.58     3884.80    335.31 o 
   6   0   4       39.29       57.66      8.15 o 
   8   0   4     2842.63     3051.95    249.83 o 
  10   0   4      253.14      219.25     28.51 o 
  12   0   4      422.95      454.30     48.06 o 
 -17   1   4        0.32        0.00     10.89 o 
 -15   1   4       70.36       86.09     14.69 o 
 -13   1   4      303.55      326.15     23.45 o 
 -11   1   4      106.27      126.81      9.24 o 
  -9   1   4      154.79      145.49      9.53 o 
  -7   1   4      192.71      228.39     13.42 o 
  -5   1   4       22.19       26.90      6.35 o 
  -3   1   4     4813.66     3924.78    238.78 o 
  -1   1   4     1287.66     1673.35    103.45 o 
   1   1   4      987.52     1003.27     64.17 o 
   3   1   4        2.41        8.73      4.19 o 
   5   1   4      586.12      674.85     36.15 o 
   7   1   4      164.04      189.50     15.81 o 
   9   1   4      638.23      667.06     36.42 o 
  11   1   4        2.69        3.52      8.88 o 
  13   1   4        9.92       11.10     10.90 o 
 -18   2   4       44.04       39.13     15.04 o 
 -16   2   4        0.66        7.71     10.88 o 
 -14   2   4       22.82       11.12      6.82 o 
 -12   2   4        0.45        0.00      6.54 o 
 -10   2   4      299.13      266.31     17.38 o 
  -8   2   4       96.20      119.60      6.99 o 
  -6   2   4       16.33       20.15      3.46 o 
  -4   2   4      583.78      391.74     21.36 o 
  -2   2   4      911.57     1162.83     58.33 o 
   0   2   4      255.59      378.80     21.03 o 
   2   2   4      328.95      311.70     18.38 o 
   4   2   4       80.26       94.84      8.65 o 
   6   2   4        0.00        0.00      3.89 o 
   8   2   4        3.32        0.00      9.46 o 
  10   2   4       41.51       27.86      9.69 o 
  12   2   4      199.74      224.38     21.80 o 
 -17   3   4      176.62      196.67     37.66 o 
 -15   3   4        0.59        0.00      6.72 o 
 -13   3   4      517.83      425.68     45.16 o 
 -11   3   4      200.44      160.08     10.67 o 
  -9   3   4      992.69      999.87     39.80 o 
  -7   3   4     1858.34     1921.30     81.59 o 
  -5   3   4        0.05        0.00      2.65 o 
  -3   3   4     3063.17     3573.48    172.99 o 
  -1   3   4      589.14      449.35     34.00 o 
   1   3   4        2.08        3.71      3.67 o 
   3   3   4       81.24       66.64     13.36 o 
   5   3   4      210.80      211.40     14.03 o 
   7   3   4      194.86      219.90     20.00 o 
   9   3   4      314.78      290.07     25.58 o 
  11   3   4      185.84      219.98     62.65 o 
 -16   4   4      210.65      238.35     24.09 o 
 -14   4   4        1.86        0.00      5.90 o 
 -12   4   4     1440.11     1100.66     69.77 o 
 -10   4   4      278.16      305.68     15.72 o 
  -8   4   4     1160.64     1168.80     45.83 o 
  -6   4   4      137.51      129.52      8.32 o 
  -4   4   4      441.68      288.12     16.47 o 
  -2   4   4     2255.14     2410.11    117.50 o 
   0   4   4      882.53     1230.98     62.02 o 
   2   4   4     2674.61     2737.71    134.26 o 
   4   4   4      129.10      145.98     14.61 o 
   6   4   4      339.04      356.99     27.15 o 
   8   4   4      316.94      387.57     30.50 o 
  10   4   4      312.14      364.60     53.91 o 
  12   4   4       89.05       79.75     13.58 o 
 -17   5   4       49.58       43.34     12.91 o 
 -15   5   4       45.69       45.20      9.09 o 
 -13   5   4      202.67      196.24     26.63 o 
 -11   5   4      403.46      374.28     19.29 o 
  -9   5   4      289.54      312.96     14.56 o 
  -7   5   4      317.61      361.16     17.84 o 
  -5   5   4      253.65      232.21     14.94 o 
  -3   5   4      829.94      763.17     49.22 o 
  -1   5   4     1650.07     1666.70     82.43 o 
   1   5   4        0.73        0.00      3.65 o 
   3   5   4      116.55       71.94      9.03 o 
   5   5   4       24.65       36.62      7.20 o 
   7   5   4       50.68       59.73     11.82 o 
   9   5   4      210.90      229.23     24.66 o 
  11   5   4       15.25       13.43     11.23 o 
 -16   6   4       74.71       74.24     11.90 o 
 -14   6   4        1.27       10.55      6.86 o 
 -12   6   4       22.34       12.19      6.10 o 
 -10   6   4       69.36       72.17      6.96 o 
  -8   6   4       96.72       91.20      7.47 o 
  -6   6   4        6.22        2.65      2.69 o 
  -4   6   4       98.09      152.66      8.94 o 
  -2   6   4     2530.42     2646.25    110.44 o 
   0   6   4       68.95       62.08      6.79 o 
   2   6   4       79.81      103.80      9.32 o 
   4   6   4       10.27        3.73      4.59 o 
   6   6   4       71.18       54.89     15.46 o 
   8   6   4      178.76      168.15     18.27 o 
  10   6   4      155.54      178.17     20.60 o 
  12   6   4       67.43       65.35     12.31 o 
 -15   7   4      148.15      135.17     14.13 o 
 -13   7   4       32.91       23.21      8.66 o 
 -11   7   4      243.30      249.34     14.57 o 
  -9   7   4      994.26      928.43     48.36 o 
  -7   7   4       35.94       39.59      5.54 o 
  -5   7   4      613.93      795.47     31.49 o 
  -3   7   4      177.12      128.87      8.25 o 
  -1   7   4       83.17       77.44      6.42 o 
   1   7   4        1.19        0.00      3.62 o 
   3   7   4       47.67       41.35      6.31 o 
   5   7   4       44.27       28.84      8.83 o 
   7   7   4      479.37      601.72     42.63 o 
   9   7   4      464.39      524.82     49.17 o 
  11   7   4       76.75       62.48     15.55 o 
 -16   8   4        0.39        0.00      7.88 o 
 -14   8   4       57.86       40.93      9.18 o 
 -12   8   4      108.25      109.50      9.21 o 
 -10   8   4      255.82      287.51     18.75 o 
  -8   8   4      270.01      287.24     18.28 o 
  -6   8   4       20.53       13.32      3.68 o 
  -4   8   4        0.61        0.00      3.14 o 
  -2   8   4      271.45      294.04     15.32 o 
   0   8   4        4.08        0.00      3.22 o 
   2   8   4       17.63       15.55      6.35 o 
   4   8   4      433.70      451.13     50.49 o 
   6   8   4       76.42       58.45     10.70 o 
   8   8   4      382.58      396.90     31.74 o 
  10   8   4       11.53        1.22     11.13 o 
 -15   9   4      100.32      108.92     15.74 o 
 -13   9   4       48.59       36.33     10.54 o 
 -11   9   4     1313.42     1409.83     72.14 o 
  -9   9   4      355.19      389.33     23.42 o 
  -7   9   4      619.14      705.32     32.79 o 
  -5   9   4      261.83      256.88     12.45 o 
  -3   9   4      549.79      554.78     28.54 o 
  -1   9   4     3815.12     3655.87    152.38 o 
   1   9   4       97.26       79.83      8.31 o 
   3   9   4       27.36       17.25      7.79 o 
   5   9   4        1.36        2.97      6.65 o 
   7   9   4      236.81      206.61     20.78 o 
   9   9   4        0.10        0.00      9.79 o 
  11   9   4      124.93      110.32     27.52 o 
 -14  10   4      308.85      330.31     29.11 o 
 -12  10   4      361.86      385.53     24.72 o 
 -10  10   4      344.14      376.10     40.43 o 
  -8  10   4        1.55        0.00      5.26 o 
  -6  10   4      265.06      287.19     16.15 o 
  -4  10   4      185.75      177.46     12.98 o 
  -2  10   4     1904.18     1911.11     81.01 o 
   0  10   4       36.77       30.41      5.04 o 
   2  10   4      629.41      637.48     34.54 o 
   4  10   4      150.30      152.76     15.89 o 
   6  10   4      107.04      104.42     25.04 o 
   8  10   4        5.92       16.82     11.28 o 
  10  10   4      146.11      159.96     20.96 o 
 -15  11   4       13.14       27.70     10.76 o 
 -13  11   4       16.31        6.71      7.49 o 
 -11  11   4        0.01        0.00      6.33 o 
  -9  11   4        7.11        2.47      7.25 o 
  -7  11   4      378.39      371.17     27.54 o 
  -5  11   4       18.02       25.07      5.62 o 
  -3  11   4       11.59       11.61      4.94 o 
  -1  11   4        5.62        4.91      5.05 o 
   1  11   4        5.21       10.57      4.84 o 
   3  11   4        0.25        0.29      6.34 o 
   5  11   4       32.16       26.07      8.89 o 
   7  11   4      150.36      135.22     16.98 o 
   9  11   4       14.39       22.61     13.24 o 
 -14  12   4       14.53        8.67     10.29 o 
 -12  12   4      331.15      388.20     53.59 o 
 -10  12   4      105.14      160.72     14.54 o 
  -8  12   4       99.42      106.84     15.44 o 
  -6  12   4       86.85       86.23     13.55 o 
  -4  12   4        3.67        0.00      5.30 o 
  -2  12   4      693.54      691.17     32.32 o 
   0  12   4       20.49       22.92      5.34 o 
   2  12   4      336.60      300.10     24.04 o 
   4  12   4      333.07      266.39     28.20 o 
   6  12   4      168.88      149.92     17.75 o 
   8  12   4       95.80       79.74     15.22 o 
 -13  13   4       51.64      106.34     13.28 o 
 -11  13   4       16.82       39.50      9.68 o 
  -9  13   4       18.89       27.81     12.06 o 
  -7  13   4       73.69       71.59     13.81 o 
  -5  13   4       53.04       63.06     12.68 o 
  -3  13   4        3.12        2.16      5.72 o 
  -1  13   4      601.66      634.49     70.51 o 
   1  13   4       38.90       40.13      7.44 o 
   3  13   4      502.55      557.78     39.23 o 
   5  13   4       18.32       17.30      8.74 o 
   7  13   4      243.47      191.26     20.85 o 
 -12  14   4        6.50        0.00     11.55 o 
 -10  14   4      153.05      150.63     20.14 o 
  -8  14   4       10.04        0.00     11.11 o 
  -6  14   4       16.50        9.98     11.05 o 
  -4  14   4        0.14        5.29      5.97 o 
  -2  14   4      291.00      266.96     25.89 o 
   0  14   4        0.00        0.00      5.62 o 
   2  14   4       92.82       66.55      9.15 o 
   4  14   4      126.98      125.61     15.34 o 
   6  14   4      380.15      330.79     27.77 o 
   8  14   4        0.05        0.00     10.02 o 
 -11  15   4        8.99       10.38     14.40 o 
  -9  15   4       26.97       22.07     13.86 o 
  -7  15   4       43.19       34.48     16.37 o 
  -5  15   4        6.95        6.31     11.29 o 
  -3  15   4       97.10       81.51     12.57 o 
  -1  15   4       62.51       66.98      9.36 o 
   1  15   4       61.27       35.96      8.62 o 
   3  15   4        0.11        0.00      8.09 o 
   5  15   4       10.76        0.00      7.35 o 
 -10  16   4       17.85       19.01     15.15 o 
  -8  16   4       29.84       29.93     14.49 o 
  -6  16   4       63.71       59.99     15.55 o 
  -4  16   4      167.60      172.37     64.67 o 
  -2  16   4       68.40       80.03     17.31 o 
   0  16   4      129.98      122.89     12.16 o 
   2  16   4        3.04        0.00      9.27 o 
   4  16   4        1.25        0.00      7.32 o 
  -9  17   4        0.46        0.00     14.37 o 
  -7  17   4       15.33       27.77     15.15 o 
  -5  17   4       14.89       12.83     13.20 o 
  -3  17   4        0.01        0.00      9.54 o 
  -1  17   4       56.29       48.07      8.82 o 
   1  17   4       56.17       57.34      9.74 o 
   3  17   4       97.45       76.01     13.02 o 
  -6  18   4       56.04       56.64     17.64 o 
  -4  18   4        2.99       13.79     14.68 o 
  -2  18   4       20.17       22.14     10.14 o 
   0  18   4        0.90        6.91      7.20 o 
   2  18   4       42.06       66.81     10.59 o 
 -17   1   5       60.87       54.01     15.36 o 
 -15   1   5      195.51      172.61     21.57 o 
 -13   1   5      105.45       80.23      8.42 o 
 -11   1   5      597.36      530.23     26.13 o 
  -9   1   5      719.71      656.12     40.81 o 
  -7   1   5      372.36      352.27     26.23 o 
  -5   1   5      706.77      800.09     52.56 o 
  -3   1   5      110.05      114.44     12.23 o 
  -1   1   5     5199.25     6081.51    369.39 o 
   1   1   5      925.15     1060.90     68.54 o 
   3   1   5     1738.42     1968.85     98.14 o 
   5   1   5      307.05      343.51     21.29 o 
   7   1   5      570.38      574.60     42.39 o 
   9   1   5        3.69       10.34      8.91 o 
  11   1   5       11.72       19.28     14.83 o 
 -18   2   5       67.27       69.85     18.37 o 
 -16   2   5      416.24      337.77     30.64 o 
 -14   2   5       19.26        0.00      6.54 o 
 -12   2   5     1279.54     1148.62     52.19 o 
 -10   2   5     2219.29     2106.24     91.40 o 
  -8   2   5     1011.70     1089.84     56.60 o 
  -6   2   5     9771.15     9678.53    465.12 o 
  -4   2   5     5939.20     6827.86    329.18 o 
  -2   2   5     3565.37     4117.52    199.70 o 
   0   2   5     1417.12     1516.83     76.08 o 
   2   2   5       36.16       28.11      5.84 o 
   4   2   5     1028.98     1022.36     52.80 o 
   6   2   5      189.77      197.89     28.62 o 
   8   2   5      179.10      171.95     14.99 o 
  10   2   5       49.41       78.15     13.33 o 
 -17   3   5       13.88        7.66     12.73 o 
 -15   3   5      140.42      113.92     13.58 o 
 -13   3   5      741.53      675.88     50.12 o 
 -11   3   5       12.34        0.73      4.83 o 
  -9   3   5       34.10       59.91      5.81 o 
  -7   3   5      636.87      610.99     28.23 o 
  -3   3   5       19.11       17.70      5.77 o 
  -1   3   5      319.09      343.05     20.09 o 
   1   3   5      963.53     1050.03     54.09 o 
   3   3   5      647.64      609.35     33.68 o 
   5   3   5      273.01      266.18     18.03 o 
   7   3   5      273.12      276.77     24.53 o 
   9   3   5       26.36       27.91      8.88 o 
  11   3   5      104.62       91.93     14.88 o 
 -16   4   5       50.11       35.12     11.19 o 
 -14   4   5        0.35        0.00      6.80 o 
 -12   4   5        0.77        0.00      5.70 o 
 -10   4   5      394.98      437.66     25.91 o 
  -8   4   5       43.80       51.66      5.78 o 
  -6   4   5      136.41      159.05      9.10 o 
  -4   4   5      681.70      650.60     34.33 o 
  -2   4   5     7411.83     7108.26    342.50 o 
   0   4   5       82.41      106.93      9.17 o 
   2   4   5      919.83     1147.55     58.80 o 
   4   4   5       19.86       16.06      6.26 o 
   6   4   5      761.65      812.39     72.26 o 
   8   4   5      224.54      292.75     26.41 o 
  10   4   5      140.92      117.93     13.96 o 
 -17   5   5      131.52      120.19     18.33 o 
 -15   5   5      103.12      104.15     12.43 o 
 -13   5   5      847.57      747.90     65.65 o 
 -11   5   5      171.10      122.84     11.56 o 
  -9   5   5      511.50      552.70     26.46 o 
  -7   5   5       13.65       18.97      4.43 o 
  -5   5   5        0.04        3.01      3.24 o 
  -3   5   5       28.85       25.48      5.90 o 
  -1   5   5      267.72      277.63     17.18 o 
   1   5   5      356.07      396.58     23.31 o 
   3   5   5       34.91       21.49      6.37 o 
   5   5   5        4.88        0.05      6.80 o 
   7   5   5        1.79        0.00      9.28 o 
   9   5   5      120.46      126.41     18.21 o 
  11   5   5        4.93        0.00     10.11 o 
 -16   6   5       11.40       16.79      8.29 o 
 -14   6   5      132.51      123.54     12.94 o 
 -12   6   5      440.70      401.07     31.16 o 
 -10   6   5       18.39       20.98      5.64 o 
  -8   6   5     4870.35     4881.09    205.19 o 
  -6   6   5      758.67      843.75     38.22 o 
  -4   6   5     3246.67     3143.22    130.92 o 
  -2   6   5     2378.42     2620.26    128.13 o 
   0   6   5     2960.27     2908.92    141.98 o 
   2   6   5      110.45      133.41     11.19 o 
   4   6   5        1.34        6.23      5.81 o 
   6   6   5     1074.84     1104.46     71.61 o 
   8   6   5      115.29       96.71     16.97 o 
  10   6   5       88.07       67.47     15.33 o 
 -15   7   5       48.15       44.38      9.51 o 
 -13   7   5      774.38      864.18     82.71 o 
 -11   7   5      190.42      163.94     17.13 o 
  -9   7   5        0.02        0.00      4.11 o 
  -7   7   5       54.04       53.39     10.83 o 
  -5   7   5      379.92      474.52     22.57 o 
  -3   7   5     3032.98     2917.01    121.68 o 
  -1   7   5      245.62      312.24     21.38 o 
   1   7   5      355.93      403.78     23.69 o 
   3   7   5      386.99      409.21     24.37 o 
   5   7   5       35.88       42.88      9.62 o 
   7   7   5        0.54        0.00      8.12 o 
   9   7   5      258.56      282.67     37.10 o 
 -16   8   5        4.14        0.00      8.22 o 
 -14   8   5        1.01        0.00      7.69 o 
 -12   8   5       43.08       58.29     11.17 o 
 -10   8   5      485.60      563.86     32.00 o 
  -8   8   5      881.22      971.09     44.17 o 
  -6   8   5      222.16      260.34     14.84 o 
  -4   8   5     1705.40     1612.84     69.23 o 
  -2   8   5      817.84      981.21     50.84 o 
   0   8   5      371.93      354.55     21.35 o 
   2   8   5      508.66      492.11     28.05 o 
   4   8   5       73.65       98.44     13.34 o 
   6   8   5       62.80       74.25     13.51 o 
   8   8   5       17.18       22.06     12.11 o 
  10   8   5      195.88      218.88     50.97 o 
 -15   9   5      269.98      310.13     65.47 o 
 -13   9   5      214.89      304.98     27.18 o 
 -11   9   5      411.73      475.93     28.35 o 
  -9   9   5       36.72       17.67      6.29 o 
  -7   9   5        1.53        0.00      4.85 o 
  -5   9   5       20.06       18.01      5.03 o 
  -3   9   5      206.90      182.41     11.54 o 
  -1   9   5      555.37      607.12     33.47 o 
   1   9   5       21.67       19.74      6.03 o 
   3   9   5      653.16      540.47     38.13 o 
   5   9   5      129.31      135.59     16.09 o 
   7   9   5      149.02      133.93     17.34 o 
   9   9   5        0.79        4.51     11.91 o 
 -14  10   5        1.94        8.03     21.38 o 
 -12  10   5        2.84        0.70      7.60 o 
 -10  10   5      420.84      457.51     31.40 o 
  -8  10   5       61.91       80.21      9.92 o 
  -6  10   5      928.15     1027.68     46.58 o 
  -4  10   5      463.59      551.57     26.54 o 
  -2  10   5      361.21      352.57     21.58 o 
   0  10   5      173.59      187.06     22.12 o 
   2  10   5     1324.99     1311.03     88.32 o 
   4  10   5      226.71      180.48     18.62 o 
   6  10   5       45.16       21.66      9.38 o 
   8  10   5      325.49      266.12     50.25 o 
 -13  11   5        9.48       20.08      9.74 o 
 -11  11   5       28.30       29.94      8.76 o 
  -9  11   5      100.72      146.39     17.61 o 
  -7  11   5        0.10        0.00      8.70 o 
  -5  11   5      964.27      958.01     51.39 o 
  -3  11   5      447.34      451.58     22.91 o 
  -1  11   5      334.47      293.99     20.14 o 
   1  11   5      134.31      122.55     14.10 o 
   3  11   5      402.07      364.38     28.55 o 
   5  11   5      162.26      184.99     19.72 o 
   7  11   5        1.46        0.00      8.26 o 
 -14  12   5        1.30       18.60     11.41 o 
 -12  12   5        0.04        2.15      7.79 o 
 -10  12   5      149.33      168.55     23.84 o 
  -8  12   5      577.19      696.51    113.86 o 
  -6  12   5      408.71      467.56     32.54 o 
  -4  12   5       86.97       95.61      9.25 o 
  -2  12   5       89.97       80.39      8.75 o 
   0  12   5       45.69       38.32      9.71 o 
   2  12   5       46.70       39.08      9.09 o 
   4  12   5        4.51        1.17     15.12 o 
   6  12   5       74.77       97.61     22.75 o 
   8  12   5       65.29       38.03     12.92 o 
 -13  13   5       67.14       80.02     25.52 o 
 -11  13   5      268.03      390.26     49.50 o 
  -9  13   5       39.09       34.22     26.22 o 
  -7  13   5       20.69        9.72     10.57 o 
  -5  13   5       35.56       40.93      9.47 o 
  -3  13   5       18.90       17.48      6.68 o 
  -1  13   5       41.41       29.22      9.27 o 
   1  13   5       47.75       46.57     10.33 o 
   3  13   5      161.11      114.09     14.63 o 
   5  13   5       29.43        7.77      8.58 o 
   7  13   5        0.31       10.78     10.63 o 
 -12  14   5       30.73        9.85     12.64 o 
 -10  14   5       27.20       23.12     13.48 o 
  -8  14   5       57.73       77.33     20.20 o 
  -6  14   5       35.30       47.82     13.66 o 
  -4  14   5        0.33        0.00      7.47 o 
  -2  14   5        6.47        0.00      5.85 o 
   0  14   5        5.39        0.00      6.07 o 
   2  14   5      131.36      134.68     15.84 o 
   4  14   5      104.90       95.07     28.12 o 
   6  14   5        9.76       10.28      8.99 o 
 -11  15   5       14.44       19.24     15.22 o 
  -9  15   5        0.39        0.00     12.42 o 
  -7  15   5      202.12      273.17     26.97 o 
  -5  15   5      289.96      310.25     28.32 o 
  -3  15   5       89.80       96.32     10.28 o 
  -1  15   5        2.28        0.00      6.34 o 
   1  15   5        1.50        5.19      8.19 o 
   3  15   5       76.59       60.02     18.54 o 
   5  15   5        2.99       21.43     10.07 o 
 -10  16   5       70.43       97.09     19.80 o 
  -8  16   5       98.98      115.21     19.67 o 
  -6  16   5       70.43       50.35     15.70 o 
  -4  16   5        8.34       19.80     13.04 o 
  -2  16   5       49.46       41.01     10.90 o 
   0  16   5       90.84       79.77     15.61 o 
   2  16   5        1.68        0.00      7.98 o 
  -7  17   5        1.03        0.00     13.35 o 
  -5  17   5       22.66       39.73     15.71 o 
  -3  17   5       18.42        0.00     16.28 o 
  -1  17   5       29.84       22.30      8.60 o 
   1  17   5        2.99        1.83      7.07 o 
  -4  18   5        3.85        0.00     18.15 o 
  -2  18   5       22.47       33.13     20.47 o 
 -16   0   6      296.15      356.35     45.46 o 
 -14   0   6     1718.60     1652.89    105.54 o 
 -12   0   6       32.44       47.90     10.71 o 
 -10   0   6     1344.03     1453.02     92.37 o 
  -8   0   6        7.65       17.00     11.51 o 
  -6   0   6      187.59      201.34     26.20 o 
  -4   0   6     2741.60     2443.07    215.01 o 
  -2   0   6     1251.10     1447.17    130.79 o 
   0   0   6      292.67      396.46     42.43 o 
   2   0   6     1547.57     1868.48    168.11 o 
   4   0   6     1937.49     1948.37    118.52 o 
   6   0   6       19.74       13.79      9.55 o 
   8   0   6      359.58      401.38     43.34 o 
  10   0   6       34.02       31.64     16.23 o 
 -17   1   6        0.02        0.48     11.99 o 
 -15   1   6      152.46       80.47     15.46 o 
 -13   1   6      593.98      457.52     24.41 o 
 -11   1   6       64.27       65.08      7.66 o 
  -9   1   6      145.09      154.14     15.53 o 
  -7   1   6      880.16      946.47     62.40 o 
  -5   1   6      110.16       91.72     12.17 o 
  -3   1   6      323.01      398.62     29.66 o 
   1   1   6        6.66        1.69      6.10 o 
   3   1   6      823.91      966.28     51.47 o 
   5   1   6       99.59      116.06     12.25 o 
   7   1   6        9.41        3.01      7.18 o 
   9   1   6       28.05       15.66     13.46 o 
 -16   2   6        0.08        0.00     11.20 o 
 -14   2   6       31.69       27.37      8.03 o 
 -12   2   6        2.40        0.58      5.06 o 
 -10   2   6      464.87      492.02     37.14 o 
  -8   2   6      214.45      203.58     18.42 o 
  -6   2   6      477.72      442.69     24.89 o 
  -4   2   6      683.32      923.01     47.94 o 
  -2   2   6     1376.17     1568.33     78.84 o 
   0   2   6       12.30       13.12      6.15 o 
   2   2   6      102.78      109.41     22.52 o 
   4   2   6     1741.72     1868.22     93.96 o 
   6   2   6       84.89       83.67     12.39 o 
   8   2   6      130.83      130.63     21.66 o 
  10   2   6        1.85        4.10     10.05 o 
 -17   3   6        4.92       13.63     11.73 o 
 -15   3   6      422.92      413.87     33.68 o 
 -13   3   6      307.25      338.80     22.96 o 
 -11   3   6     1431.74     1500.32     77.98 o 
  -9   3   6       48.48       52.50      8.16 o 
  -7   3   6      741.73      766.52     51.52 o 
  -5   3   6       66.14       66.66      7.44 o 
  -3   3   6      194.80      291.00     18.06 o 
  -1   3   6      547.60      564.43     46.89 o 
   1   3   6     2646.90     2957.76    175.27 o 
   3   3   6      947.96     1087.76     57.10 o 
   5   3   6      314.09      286.94     20.18 o 
   7   3   6      123.89      113.97     16.60 o 
   9   3   6      316.68      306.00     24.06 o 
 -16   4   6     1050.57     1047.09     60.24 o 
 -14   4   6       35.66       54.05     11.04 o 
 -12   4   6     1261.79     1128.69    130.33 o 
 -10   4   6       79.38       83.40     10.12 o 
  -8   4   6     2225.99     2365.31    116.99 o 
  -6   4   6     2751.83     2813.79    173.71 o 
  -4   4   6     1167.10     1145.49     58.64 o 
  -2   4   6       46.51       38.30      6.98 o 
   0   4   6      337.84      411.29     24.54 o 
   2   4   6     2138.03     2174.50    108.67 o 
   4   4   6        5.09        7.15      7.14 o 
   6   4   6       80.35       86.90     13.91 o 
   8   4   6       13.75       21.77     12.62 o 
  10   4   6        6.64        9.58     10.92 o 
 -17   5   6      162.86      157.27     16.44 o 
 -15   5   6      155.65      132.39     33.38 o 
 -13   5   6        3.99       21.40      8.80 o 
 -11   5   6      271.03      227.32     16.91 o 
  -9   5   6       59.21       57.40      6.72 o 
  -7   5   6     1409.28     1461.48     73.52 o 
  -5   5   6       88.50      124.47     12.01 o 
  -3   5   6      154.32      218.46     14.97 o 
  -1   5   6      153.69      175.46     18.22 o 
   1   5   6     2806.96     3033.93    149.26 o 
   3   5   6        0.33        0.00      6.13 o 
   5   5   6      376.95      423.62     57.81 o 
   7   5   6      130.39      135.70     22.15 o 
   9   5   6      104.11      101.23     18.27 o 
 -16   6   6        0.01        0.00      7.35 o 
 -14   6   6      151.33      113.90     15.66 o 
 -12   6   6      367.03      388.23     31.07 o 
 -10   6   6      209.11      251.88     18.20 o 
  -8   6   6       37.49       35.24      5.81 o 
  -6   6   6       98.96       95.54      9.68 o 
  -4   6   6      285.22      287.60     18.28 o 
  -2   6   6      167.21      199.95     16.56 o 
   0   6   6      137.31      159.08     12.86 o 
   2   6   6       79.49       76.93      9.90 o 
   4   6   6      585.51      651.65     45.69 o 
   6   6   6        9.67        0.00      8.47 o 
   8   6   6      208.66      225.76     44.62 o 
 -15   7   6       97.22      109.75     16.11 o 
 -13   7   6      448.78      509.67     38.82 o 
 -11   7   6      594.48      560.35     41.03 o 
  -9   7   6      589.02      684.05     32.67 o 
  -7   7   6       54.10       76.67      9.22 o 
  -5   7   6      463.99      515.54     31.59 o 
  -3   7   6       76.10       60.42     10.49 o 
  -1   7   6     1132.82     1136.53     59.06 o 
   1   7   6      232.94      258.45     17.87 o 
   3   7   6       12.33       13.96      7.90 o 
   5   7   6       90.77      108.59     14.96 o 
   7   7   6      140.50      132.30     17.58 o 
   9   7   6       28.86        5.75     12.78 o 
 -16   8   6      177.89      165.33     20.14 o 
 -14   8   6       36.13       33.52     10.84 o 
 -12   8   6       56.99       63.96     16.18 o 
 -10   8   6        0.13        8.88     11.85 o 
  -8   8   6      160.37      149.56     11.36 o 
  -6   8   6       59.97       62.27      8.71 o 
  -4   8   6      224.44      215.90     15.16 o 
  -2   8   6       15.65       17.33      6.82 o 
   0   8   6      102.21      121.38     11.61 o 
   2   8   6       21.57        7.77      6.70 o 
   4   8   6      346.63      269.52     24.05 o 
   6   8   6      258.61      244.23     23.90 o 
   8   8   6      264.74      250.99     25.94 o 
 -15   9   6        0.01        5.65      9.59 o 
 -13   9   6       36.24       20.51     10.22 o 
 -11   9   6      262.31      280.86     25.13 o 
  -9   9   6       70.84       87.71     16.19 o 
  -7   9   6      694.56      744.61     40.77 o 
  -5   9   6      516.91      479.46     44.14 o 
  -3   9   6      114.14      120.35      9.68 o 
  -1   9   6       84.10       97.57     12.09 o 
   1   9   6     1160.95     1063.20     55.60 o 
   3   9   6       96.97       92.02     13.68 o 
   5   9   6        6.97        9.37     14.28 o 
   7   9   6       37.23       10.97     10.14 o 
 -14  10   6      204.25      298.52     27.72 o 
 -12  10   6      186.06      252.31     24.41 o 
 -10  10   6      191.72      206.47     16.46 o 
  -8  10   6       20.51        7.22      9.79 o 
  -6  10   6      360.60      338.91     22.45 o 
  -4  10   6      179.72      191.65     15.58 o 
  -2  10   6        3.84        1.49     12.90 o 
   0  10   6      498.79      522.41     30.67 o 
   2  10   6       75.02       83.11     12.37 o 
   4  10   6       19.12       22.02     16.83 o 
   6  10   6       33.33       37.26     11.11 o 
 -13  11   6       66.84       65.58     13.71 o 
 -11  11   6      381.40      388.07     47.77 o 
  -9  11   6      449.50      427.83     33.56 o 
  -7  11   6       79.69       98.61     14.84 o 
  -5  11   6       51.43       53.06      9.70 o 
  -3  11   6       33.21       42.05      7.68 o 
  -1  11   6        2.76       10.77      9.69 o 
   1  11   6       91.77       69.62     11.74 o 
   3  11   6        7.71        0.00      7.06 o 
   5  11   6      180.66      165.52     22.56 o 
   7  11   6      140.08      139.82     19.32 o 
 -12  12   6        9.28       22.54     11.34 o 
 -10  12   6        0.70        0.00     11.62 o 
  -8  12   6       47.62       38.73     12.87 o 
  -6  12   6      246.60      244.52     18.93 o 
  -4  12   6       89.57      110.44     12.55 o 
  -2  12   6      184.44      175.55     14.54 o 
   0  12   6        5.21       21.47      9.01 o 
   2  12   6      130.74      142.93     26.70 o 
   4  12   6        5.45        3.41      8.32 o 
   6  12   6       67.51       67.08     14.74 o 
 -11  13   6       58.88       20.06     14.07 o 
  -9  13   6        6.66       21.41     12.95 o 
  -7  13   6        2.90        8.76     11.66 o 
  -5  13   6        0.01        0.80      7.82 o 
  -3  13   6        0.36        0.00      6.23 o 
  -1  13   6      197.81      215.27     20.51 o 
   1  13   6       16.43       13.37     11.49 o 
   3  13   6       17.41       15.67      9.28 o 
   5  13   6       96.55       89.00     14.99 o 
 -10  14   6      171.38      204.38     27.47 o 
  -8  14   6        3.37        5.89     12.23 o 
  -6  14   6      415.38      388.87     45.29 o 
  -4  14   6       64.74       75.77     12.15 o 
  -2  14   6       10.34       21.32      7.41 o 
   0  14   6       83.57       94.16     13.84 o 
   2  14   6      263.49      229.83     24.94 o 
   4  14   6        8.83       10.24      9.37 o 
  -9  15   6      227.85      240.70     54.70 o 
  -7  15   6       18.92        9.86     13.30 o 
  -5  15   6        2.14        1.50     12.20 o 
  -3  15   6        5.76        6.31      9.47 o 
  -1  15   6      338.47      319.81     22.31 o 
   1  15   6        6.54        0.00      8.59 o 
   3  15   6       26.65       21.44     11.58 o 
  -8  16   6        0.03        0.00     16.25 o 
  -6  16   6      142.58      205.96     24.42 o 
  -4  16   6        6.83       11.92     13.20 o 
  -2  16   6       32.42       52.91     14.02 o 
   0  16   6       35.61       12.81      9.83 o 
  -5  17   6        7.44        8.47     26.92 o 
  -3  17   6      176.72      190.17     33.13 o 
 -17   1   7       52.82       60.06     16.51 o 
 -15   1   7      104.11       87.88     12.22 o 
 -13   1   7      207.03      156.34     14.05 o 
 -11   1   7        3.50        6.40      7.35 o 
  -9   1   7      248.54      266.97     22.97 o 
  -7   1   7       71.29       97.43     12.89 o 
  -5   1   7      982.71      905.84     60.58 o 
  -3   1   7      133.23      137.61     16.67 o 
  -1   1   7       48.20       53.35     13.14 o 
   1   1   7      131.02      131.34     13.19 o 
   3   1   7       76.78       96.49     18.99 o 
   5   1   7      144.19      159.52     12.58 o 
   7   1   7      215.22      245.39     21.75 o 
 -16   2   7      340.42      280.19     25.63 o 
 -14   2   7        4.39        2.12      8.02 o 
 -12   2   7      389.69      333.93     26.62 o 
 -10   2   7     1498.43     1464.95     94.51 o 
  -8   2   7        8.03       10.41      7.73 o 
  -6   2   7      129.15       96.45     13.19 o 
  -4   2   7      478.67      497.91     28.59 o 
  -2   2   7      521.34      655.80     36.53 o 
   0   2   7      184.80      219.46     17.96 o 
   2   2   7      210.08      183.17     15.47 o 
   4   2   7      372.21      338.19     29.34 o 
   6   2   7     1289.75     1281.67     79.39 o 
   8   2   7       50.93       51.12     15.94 o 
 -17   3   7      218.22      174.17     21.91 o 
 -15   3   7       10.34        6.79     14.62 o 
 -13   3   7       79.47       97.68     11.19 o 
 -11   3   7       25.08       22.24      8.70 o 
  -9   3   7      532.20      471.79     35.21 o 
  -7   3   7       94.24      107.96     13.67 o 
  -5   3   7      211.53      249.96     16.62 o 
  -3   3   7     2837.02     2815.92    137.34 o 
  -1   3   7       40.72       47.80      8.85 o 
   1   3   7        1.80        3.94      7.63 o 
   3   3   7      187.27      192.33     16.34 o 
   5   3   7      407.35      377.43     30.83 o 
   7   3   7      538.15      427.59     91.16 o 
 -16   4   7      113.78      108.67     41.97 o 
 -14   4   7        0.21        0.00      7.90 o 
 -12   4   7      133.75      164.81     14.37 o 
 -10   4   7     1266.33     1266.40     82.84 o 
  -8   4   7      121.94      129.88     28.03 o 
  -6   4   7        3.48        4.35      8.84 o 
  -4   4   7       64.70       71.73      8.89 o 
  -2   4   7      490.61      554.02     31.70 o 
   0   4   7      224.10      217.88     24.55 o 
   2   4   7        2.75        4.71      7.05 o 
   4   4   7      498.18      507.87     45.82 o 
   6   4   7      283.53      282.70     26.70 o 
   8   4   7       29.91        3.90     13.04 o 
 -15   5   7       70.99      115.69     20.06 o 
 -13   5   7      409.22      443.50     34.77 o 
 -11   5   7        0.83        3.06      8.50 o 
  -9   5   7       23.99       11.92      9.20 o 
  -7   5   7       30.92       26.70     10.52 o 
  -5   5   7      447.68      596.30     42.89 o 
  -3   5   7      107.74      118.70     11.46 o 
  -1   5   7       10.46       16.06      7.40 o 
   1   5   7      151.99      192.97     16.59 o 
   3   5   7      153.51      127.11     13.44 o 
   5   5   7        3.66        9.74     14.66 o 
   7   5   7       32.78       34.59     19.41 o 
 -16   6   7        0.54        0.00      9.61 o 
 -14   6   7       44.97       40.54     11.40 o 
 -12   6   7       52.43       78.82     13.31 o 
 -10   6   7        7.89        2.14      9.05 o 
  -8   6   7      579.07      538.20     30.99 o 
  -6   6   7      376.19      392.92     31.12 o 
  -4   6   7        2.17        0.18      6.18 o 
  -2   6   7       90.94       72.57      9.48 o 
   0   6   7      317.02      286.59     20.03 o 
   2   6   7      461.64      503.38     31.53 o 
   4   6   7      285.60      308.56     27.33 o 
   6   6   7        7.27        0.00      9.74 o 
 -15   7   7        3.27       13.95      9.88 o 
 -13   7   7      284.42      280.61     25.89 o 
 -11   7   7       14.22        8.36      8.44 o 
  -9   7   7      555.73      574.07     33.00 o 
  -7   7   7       38.05       28.58      8.00 o 
  -5   7   7        2.51        0.00      9.17 o 
  -3   7   7       45.27       61.67      9.26 o 
  -1   7   7        2.58        0.00      6.18 o 
   1   7   7       42.60       59.32      9.44 o 
   3   7   7      260.27      246.79     23.05 o 
   5   7   7        8.02        0.00      8.44 o 
   7   7   7      269.44      235.18     24.83 o 
 -14   8   7       10.77        1.93      9.32 o 
 -12   8   7       96.48      154.22     21.19 o 
 -10   8   7        9.29       14.78     13.10 o 
  -8   8   7     1528.07     1680.03     85.99 o 
  -6   8   7       63.70       79.58     18.25 o 
  -4   8   7       82.36       74.64     13.35 o 
  -2   8   7       52.44       44.93      9.03 o 
   0   8   7      304.27      313.78     33.95 o 
   2   8   7      653.75      591.98     42.56 o 
   4   8   7      542.02      494.38     37.96 o 
   6   8   7       23.28       12.32      9.75 o 
 -15   9   7       69.56       62.50     14.28 o 
 -13   9   7       33.01       24.54     11.34 o 
 -11   9   7       73.85       61.11     14.47 o 
  -9   9   7      105.46       88.47     12.53 o 
  -7   9   7      262.91      282.87     20.34 o 
  -5   9   7      233.67      229.07     22.40 o 
  -3   9   7      280.77      275.84     21.88 o 
  -1   9   7       17.17       22.42      7.41 o 
   1   9   7        6.26        0.00      7.54 o 
   3   9   7       42.04       40.31     11.28 o 
   5   9   7       29.45       50.44     12.76 o 
 -14  10   7       35.54       35.34     12.88 o 
 -12  10   7      150.72      187.95     35.61 o 
 -10  10   7        3.70        0.00     10.67 o 
  -8  10   7       61.26       62.04     25.70 o 
  -6  10   7      384.21      372.70     24.79 o 
  -4  10   7       60.98       58.42     12.92 o 
  -2  10   7      639.81      558.18     51.82 o 
   0  10   7      154.24      146.05     13.74 o 
   2  10   7      308.51      230.70     21.78 o 
   4  10   7      140.11      132.07     17.78 o 
   6  10   7        3.96        0.00     15.70 o 
 -13  11   7        0.02        0.00     23.40 o 
 -11  11   7       30.08       16.03     11.59 o 
  -9  11   7       24.02       24.77     12.44 o 
  -7  11   7       41.88       17.74      9.16 o 
  -5  11   7       72.99       99.96     12.65 o 
  -3  11   7       42.16       37.99     12.28 o 
  -1  11   7       47.17       65.34     10.20 o 
   1  11   7      155.02       97.37     14.30 o 
   3  11   7       14.23        5.56      9.03 o 
   5  11   7       40.82       12.94     10.99 o 
 -12  12   7       58.38       76.95     22.30 o 
 -10  12   7        2.56       10.40     12.09 o 
  -8  12   7      195.47      191.03     21.79 o 
  -6  12   7      187.50      151.62     15.49 o 
  -4  12   7      112.73       99.17     15.00 o 
  -2  12   7       14.11        0.00      7.33 o 
   0  12   7       68.49       71.90     18.85 o 
   2  12   7      129.31      105.04     15.27 o 
   4  12   7       44.28       30.32     12.27 o 
 -11  13   7        4.24        5.00     13.24 o 
  -9  13   7      113.19       96.71     17.87 o 
  -7  13   7      132.99      115.52     22.39 o 
  -5  13   7      184.51      180.88     21.27 o 
  -3  13   7      286.11      275.18     26.18 o 
  -1  13   7       95.03       93.27     27.33 o 
   1  13   7       65.07       73.79     13.30 o 
   3  13   7       53.25       52.83     19.94 o 
 -10  14   7        0.39        0.00     13.68 o 
  -8  14   7        1.72        0.00     12.72 o 
  -6  14   7        2.86        0.00     15.27 o 
  -4  14   7        0.57        2.39     10.37 o 
  -2  14   7       35.08       18.54     17.29 o 
   0  14   7      198.28      187.47     38.31 o 
   2  14   7       15.34       17.27     14.40 o 
  -7  15   7       18.52        0.00     13.96 o 
  -5  15   7        0.82        5.91     16.20 o 
  -3  15   7      112.75       77.24     22.10 o 
  -1  15   7        0.78        0.00      9.24 o 
 -14   0   8        3.37        2.89     11.80 o 
 -12   0   8      494.90      539.87     56.53 o 
 -10   0   8      163.78      131.80     22.44 o 
  -8   0   8      141.31      104.64     21.00 o 
  -6   0   8     4528.74     4974.42    431.47 o 
  -4   0   8     4082.59     4368.91    379.90 o 
  -2   0   8       90.28       55.62     21.04 o 
   0   0   8      332.00      348.50     44.21 o 
   2   0   8      205.43      211.89     20.70 o 
   4   0   8        1.00        0.00      8.02 o 
   6   0   8       22.67       14.47     10.63 o 
 -15   1   8        0.00       14.93     12.57 o 
 -13   1   8      376.52      362.15     59.40 o 
 -11   1   8      500.47      529.04     39.36 o 
  -9   1   8        0.59        6.56      8.25 o 
  -7   1   8      285.01      233.93     24.54 o 
  -5   1   8       21.81        0.00     10.12 o 
  -3   1   8      485.29      654.53     53.60 o 
  -1   1   8      596.33      566.44     33.48 o 
   1   1   8      609.39      648.77     37.92 o 
   3   1   8      156.03      156.86     15.52 o 
   5   1   8      147.34      133.00     14.83 o 
   7   1   8       29.22       27.11     10.17 o 
 -16   2   8       19.75        0.00      9.42 o 
 -14   2   8        0.25       17.16      9.31 o 
 -12   2   8      108.88      123.23     15.40 o 
 -10   2   8      372.44      431.90     38.26 o 
  -8   2   8       57.99       76.27     13.14 o 
  -6   2   8      271.34      295.45     25.80 o 
  -4   2   8      315.45      316.69     21.11 o 
  -2   2   8        5.39        6.72      7.82 o 
   0   2   8        6.87        4.08      6.77 o 
   2   2   8       54.62       70.34     11.35 o 
   4   2   8        2.29        0.00      7.87 o 
   6   2   8       39.65       28.45      8.91 o 
 -15   3   8       55.47       39.46     11.41 o 
 -13   3   8     1013.04     1048.64     74.30 o 
 -11   3   8      371.54      369.50     63.32 o 
  -9   3   8      318.32      327.62     27.66 o 
  -7   3   8     2982.22     3352.35    207.93 o 
  -5   3   8       52.21       41.14     15.02 o 
  -3   3   8     1113.30     1143.53     60.10 o 
  -1   3   8      235.38      286.84     20.63 o 
   1   3   8     1995.81     1901.65     97.41 o 
   3   3   8      127.89      125.70     14.11 o 
   5   3   8      196.94      155.32     19.09 o 
 -16   4   8       16.01       34.60     11.98 o 
 -14   4   8      191.68      157.49     33.01 o 
 -12   4   8      131.55      164.19     18.03 o 
 -10   4   8        0.06        0.00      9.17 o 
  -8   4   8      805.93      852.13     58.65 o 
  -6   4   8       33.78       40.07     28.51 o 
  -4   4   8     2867.53     2950.20    146.35 o 
  -2   4   8        0.85        1.04      7.44 o 
   0   4   8      114.81      126.93     15.10 o 
   2   4   8      155.77      143.46     14.98 o 
   4   4   8       75.39       74.92     14.53 o 
   6   4   8       78.27       51.26     13.99 o 
 -15   5   8       18.36        1.88      9.36 o 
 -13   5   8      176.27      177.31     28.80 o 
 -11   5   8      271.13      206.94     20.84 o 
  -9   5   8       15.59       13.90      9.17 o 
  -7   5   8     1334.51     1650.64    107.24 o 
  -5   5   8        2.38        0.00     10.36 o 
  -3   5   8     2061.06     2021.28    102.18 o 
  -1   5   8      125.49      113.77     13.25 o 
   1   5   8       92.83      102.01     12.58 o 
   3   5   8       84.01       84.98     14.99 o 
   5   5   8       26.19       10.03     10.61 o 
 -14   6   8      198.99      157.06     35.71 o 
 -12   6   8       33.65      102.81     22.01 o 
 -10   6   8       96.88      110.32     15.06 o 
  -8   6   8       46.37       46.10     12.73 o 
  -6   6   8      534.39      585.69     43.91 o 
  -4   6   8      267.24      298.33     64.84 o 
  -2   6   8      136.50      115.59     12.46 o 
   0   6   8        3.47        5.72     11.49 o 
   2   6   8        1.05        2.41      7.60 o 
   4   6   8       26.14       35.33     11.98 o 
   6   6   8       76.64       65.21     15.01 o 
 -15   7   8      219.13      189.14     21.63 o 
 -13   7   8       59.80       39.20     16.57 o 
 -11   7   8      151.53      118.75     23.11 o 
  -9   7   8        7.78        6.55     25.21 o 
  -7   7   8      127.61      146.85     28.34 o 
  -5   7   8     1765.06     1770.49    114.22 o 
  -3   7   8      759.07      752.76     49.90 o 
  -1   7   8      936.39      925.98     61.38 o 
   1   7   8      116.59      112.90     12.73 o 
   3   7   8      624.27      440.60     92.10 o 
   5   7   8        0.36        2.36     12.21 o 
 -14   8   8      205.57      291.84     66.02 o 
 -12   8   8       20.26       42.95     16.61 o 
 -10   8   8      420.12      432.78     84.01 o 
  -8   8   8      780.39      843.30    103.27 o 
  -6   8   8        2.73        0.00      9.61 o 
  -4   8   8       30.63       20.13     11.97 o 
  -2   8   8      373.79      347.32     23.22 o 
   0   8   8      121.00      135.55     16.99 o 
   2   8   8       18.01       16.42     10.00 o 
   4   8   8       25.28       14.62      9.90 o 
 -13   9   8       51.02       94.10     21.91 o 
 -11   9   8      237.35      214.05     32.22 o 
  -9   9   8      329.49      361.64     31.56 o 
  -7   9   8        1.98        0.00     10.66 o 
  -5   9   8      611.62      668.43     49.48 o 
  -3   9   8      875.46      773.55     55.61 o 
  -1   9   8       34.92       28.39      8.57 o 
   1   9   8       26.45       24.93     12.81 o 
   3   9   8      320.66      348.07     31.01 o 
 -12  10   8      216.51      230.38     34.53 o 
 -10  10   8      162.51      188.58     32.65 o 
  -8  10   8       72.13       87.92     12.88 o 
  -6  10   8      115.47      127.43     17.81 o 
  -4  10   8      126.31      110.43     24.66 o 
  -2  10   8      722.11      633.30     43.94 o 
   0  10   8        0.22        0.00      7.98 o 
   2  10   8        0.48        0.00      8.96 o 
 -11  11   8        4.92       19.60     21.43 o 
  -9  11   8       49.79       45.61     14.67 o 
  -7  11   8       23.64       45.06     17.94 o 
  -5  11   8       78.90       54.21     14.22 o 
  -3  11   8      556.28      468.12     41.12 o 
  -1  11   8      433.50      368.06     29.97 o 
   1  11   8      287.21      247.97     23.90 o 
 -10  12   8       38.27       90.48     27.06 o 
  -8  12   8       93.68      151.91     20.34 o 
  -6  12   8      226.53      265.27     26.67 o 
  -4  12   8       13.16       33.33     13.69 o 
  -2  12   8       32.35       30.09     15.12 o 
   0  12   8       40.85       43.15     13.05 o 
  -9  13   8        3.36       12.76     14.30 o 
  -7  13   8       15.01       21.14     13.92 o 
  -5  13   8       29.62       15.44     13.12 o 
  -3  13   8      149.50      138.19     32.58 o 
  -1  13   8        0.39        0.00     16.71 o 
  -6  14   8       10.75       12.67     13.69 o 
  -4  14   8       33.36       22.95     20.37 o 
  -2  14   8       33.44        0.87     17.72 o 
 -15   1   9        2.44       10.52      9.52 o 
 -13   1   9       11.40        1.86      8.61 o 
 -11   1   9      366.86      305.77     26.96 o 
  -9   1   9      231.82      319.12     28.14 o 
  -7   1   9      633.35      678.08     49.45 o 
  -5   1   9      563.30      629.63     47.30 o 
  -3   1   9      159.17      148.81     14.94 o 
  -1   1   9      685.70      631.82     37.72 o 
   1   1   9       58.99       89.55     17.08 o 
   3   1   9        0.05        0.00      8.08 o 
 -14   2   9      125.80      140.29     48.44 o 
 -12   2   9        0.21        6.78      9.27 o 
 -10   2   9       20.62       20.69     10.40 o 
  -8   2   9      264.21      242.70     23.54 o 
  -6   2   9     1072.72     1235.83    164.69 o 
  -4   2   9      350.86      366.55     30.00 o 
  -2   2   9       81.40      104.21     12.71 o 
   0   2   9        0.45        3.31      7.54 o 
   2   2   9      209.37      180.33     17.29 o 
   4   2   9       47.34       42.27      9.10 o 
 -15   3   9       82.64      129.49     25.19 o 
 -13   3   9      123.60       89.11     14.34 o 
 -11   3   9       52.24       86.17     19.77 o 
  -9   3   9      394.99      391.92     32.45 o 
  -7   3   9       44.40       57.01     14.01 o 
  -5   3   9       83.47       79.53     16.04 o 
  -3   3   9       24.60       26.38      9.09 o 
  -1   3   9       25.15       23.81      8.43 o 
   1   3   9       28.67       33.60     10.17 o 
   3   3   9       46.96       24.65      9.69 o 
 -14   4   9       70.85       90.92     21.91 o 
 -12   4   9       34.46       32.64     11.08 o 
 -10   4   9       21.06       33.75     10.56 o 
  -8   4   9      537.70      572.50     43.07 o 
  -6   4   9      488.08      406.31     34.11 o 
  -4   4   9      238.60      176.52     21.38 o 
  -2   4   9      144.05      165.34     15.45 o 
   0   4   9      237.71      199.73     17.74 o 
   2   4   9        4.83        4.59      7.65 o 
   4   4   9       25.15       18.95     11.18 o 
 -15   5   9        8.39       42.33     17.10 o 
 -13   5   9       63.80       70.84     19.65 o 
 -11   5   9        2.06       17.06     22.08 o 
  -9   5   9      193.36      191.13     20.72 o 
  -7   5   9      261.52      286.72     29.09 o 
  -5   5   9      599.84      596.87     58.17 o 
  -3   5   9        8.60       11.30      8.11 o 
  -1   5   9       11.52        3.65      7.77 o 
   1   5   9       58.14       41.00     11.34 o 
   3   5   9        3.13        5.72     10.11 o 
 -14   6   9       52.26       34.48     17.87 o 
 -12   6   9       13.77       14.64     14.25 o 
 -10   6   9      185.83      198.53     21.09 o 
  -8   6   9        3.35        0.00     10.96 o 
  -6   6   9        7.81        8.38     12.15 o 
  -4   6   9      571.42      556.42     43.49 o 
  -2   6   9      250.02      206.10     17.29 o 
   0   6   9        0.65        6.40      8.92 o 
   2   6   9        1.30        0.00     19.29 o 
 -13   7   9        0.08        5.20     13.19 o 
 -11   7   9       64.27       42.21     12.17 o 
  -9   7   9       33.51       44.12     14.32 o 
  -7   7   9      121.83      129.23     18.95 o 
  -5   7   9       31.33        8.78     12.60 o 
  -3   7   9       19.19       25.94     13.49 o 
  -1   7   9       13.46        1.64      7.28 o 
   1   7   9       29.28       35.56     11.31 o 
   3   7   9       46.89       44.10     12.91 o 
 -12   8   9        3.03       10.21     15.02 o 
 -10   8   9      143.38      116.69     17.40 o 
  -8   8   9      255.04      246.94     46.90 o 
  -6   8   9       65.05       65.36     19.19 o 
  -4   8   9       13.82        0.00     26.51 o 
  -2   8   9       35.17        9.81     10.28 o 
   0   8   9        9.12        0.00      7.70 o 
   2   8   9        2.34        0.00      8.64 o 
 -11   9   9        8.27       40.26     18.73 o 
  -9   9   9      629.01      698.17    178.08 o 
  -7   9   9      140.53      137.52     19.63 o 
  -5   9   9       40.39       42.76     19.86 o 
  -3   9   9       40.28       15.32     13.07 o 
  -1   9   9       55.09       41.50      9.78 o 
   1   9   9       15.24       30.97     16.54 o 
 -10  10   9       58.00       76.09     25.33 o 
  -8  10   9       14.67       45.14     15.32 o 
  -6  10   9        1.25        0.00     12.34 o 
  -4  10   9      132.63      122.23     40.23 o 
  -2  10   9      163.45      105.11     18.25 o 
   0  10   9        2.83        0.56      9.49 o 
  -9  11   9       16.77       14.88     20.56 o 
  -7  11   9        5.14       21.15     22.99 o 
  -5  11   9        5.02       17.94     14.10 o 
  -3  11   9        0.15        7.64     15.22 o 
  -1  11   9      131.47      161.13     32.84 o 
  -8  12   9       86.93       93.86     27.45 o 
  -6  12   9        1.66        0.00     13.17 o 
  -4  12   9      218.29      195.84     24.38 o 
 -14   0  10       46.78       51.04     18.64 o 
 -12   0  10        3.12       13.10     14.54 o 
 -10   0  10        2.37        4.24     14.30 o 
  -8   0  10       13.34        0.00     14.11 o 
  -6   0  10       54.78       22.34     17.53 o 
  -4   0  10       49.04       88.61     28.56 o 
  -2   0  10       20.95       46.07     18.78 o 
   0   0  10       13.76       27.14     13.36 o 
   2   0  10      143.41      122.73     18.80 o 
 -13   1  10       45.47       67.28     16.08 o 
 -11   1  10       17.94       22.74     10.47 o 
  -9   1  10        0.09        0.00      9.61 o 
  -7   1  10       14.25        0.00      9.71 o 
  -5   1  10       28.66       53.97     20.68 o 
  -3   1  10      116.53      138.03     19.23 o 
  -1   1  10       40.27       70.91     30.10 o 
   1   1  10        1.85        0.00      9.54 o 
 -14   2  10      105.41      123.33     37.85 o 
 -12   2  10        1.61        0.00      9.01 o 
 -10   2  10       15.32        0.00      9.99 o 
  -8   2  10       37.10       82.28     37.08 o 
  -6   2  10       18.05       16.22     12.56 o 
  -4   2  10       38.91       41.71     17.24 o 
  -2   2  10        8.86       12.13      8.59 o 
   0   2  10       11.27       18.43      9.66 o 
   2   2  10       21.58       17.77      8.21 o 
 -13   3  10       23.29       23.94     11.10 o 
 -11   3  10      197.16      228.35     29.81 o 
  -9   3  10       15.00       14.43     14.23 o 
  -7   3  10      156.01      176.30     65.47 o 
  -5   3  10        1.38        0.00     19.14 o 
  -3   3  10        0.17        0.00     14.94 o 
  -1   3  10      164.18      144.63     16.00 o 
   1   3  10       27.47       21.70     10.38 o 
 -12   4  10        7.94       18.99     10.49 o 
 -10   4  10      205.01      247.50     24.85 o 
  -8   4  10      289.59      299.91     29.02 o 
  -6   4  10      112.52      127.06     19.73 o 
  -4   4  10       19.19       37.34     15.61 o 
  -2   4  10       98.15      120.61     14.37 o 
   0   4  10      386.37      357.28     43.75 o 
 -13   5  10      191.89      195.46     31.01 o 
 -11   5  10       51.65       81.22     20.97 o 
  -9   5  10      113.47      143.72     18.95 o 
  -7   5  10       71.85       94.64     17.68 o 
  -5   5  10       84.68      127.86     57.59 o 
  -3   5  10       48.86       30.06     15.10 o 
  -1   5  10      123.07      144.76     16.25 o 
   1   5  10       36.00       35.70     15.37 o 
 -12   6  10      102.49      156.18     20.00 o 
 -10   6  10       40.95       15.33     10.98 o 
  -8   6  10       92.13      116.29     19.07 o 
  -6   6  10       11.76       18.69     14.35 o 
  -4   6  10        4.08        0.00     11.92 o 
  -2   6  10       33.97       33.48     15.92 o 
   0   6  10        4.82        4.57     10.17 o 
 -11   7  10       46.30       36.93     13.68 o 
  -9   7  10      132.34      148.39     29.23 o 
  -7   7  10       10.23       33.90     15.34 o 
  -5   7  10       11.86        8.12     13.78 o 
  -3   7  10        0.55        0.00     14.04 o 
  -1   7  10        0.02        0.00      7.31 o 
 -10   8  10       53.54      102.77     21.98 o 
  -8   8  10       66.89       50.42     16.71 o 
  -6   8  10       61.32       87.32     18.49 o 
  -4   8  10        6.84       26.83     17.53 o 
  -2   8  10        0.86        1.30     14.29 o 
  -9   9  10      237.46      212.71     53.84 o 
  -7   9  10       10.43       20.51     15.22 o 
  -5   9  10        1.09        0.00     13.12 o 
  -3   9  10       20.48        2.76     14.95 o 
  -6  10  10       11.83       13.30     14.93 o 
 -11   1  11        3.46        0.00      9.62 o 
  -9   1  11       51.41       50.57     13.91 o 
  -7   1  11        0.17        0.00     12.13 o 
  -5   1  11        0.56        0.00     21.21 o 
  -3   1  11      225.62      278.71     23.05 o 
 -10   2  11       16.43        8.98     11.51 o 
  -8   2  11        0.06        0.00     10.11 o 
  -6   2  11       20.18        4.19     15.30 o 
  -4   2  11       74.24      102.03     23.09 o 
  -2   2  11       64.92       62.13     13.24 o 
 -11   3  11       85.15      114.74     18.13 o 
  -9   3  11        7.18       16.17     12.59 o 
  -7   3  11        0.37        0.00     13.00 o 
  -5   3  11        2.73        0.58     14.89 o 
  -3   3  11       19.23       23.33     19.24 o 
 -10   4  11        3.40        0.00     10.76 o 
  -8   4  11       16.85       24.06     14.58 o 
  -6   4  11       33.74       81.28     23.57 o 
  -4   4  11       23.82       55.81     22.39 o 
  -9   5  11        1.81       13.32     14.07 o 
  -7   5  11       25.94       60.23     17.51 o 
  -5   5  11       51.36      110.43     43.73 o 
                                                 
